# Supplementary material for: Transcriptome Sequencing of Mung Bean (Vigna radiate L.) Genes and the Identification of EST-SSR Markers
Source: PLoS One. 2015 Apr 1;10(4):e0120273. doi: 10.1371/journal.pone.0120273 (PMC4382333; doi:10.1371/journal.pone.0120273)
Supplement: S3 Dataset — (XLS) [file pone.0120273.s003.xls]

## Sheet: Sheet1
ID	FORWARD PRIMER (5'-3')	REVERSE PRIMER (5'-3')	Tm (°C)	Product length (bp)
comp33852	TCAGCCAAACTAATGCTTCATGA	ACCACCCTACATTACACAAACA	58.112	212
comp14547	GCCTTCTTGCTGCAACACTC	CCATGCTTTTTGCCGTTGGA	60.0035	234
comp9703	ATTGGCAGCGAGAAGGAACA	ATCCCAAGCTCCAACACCTG	59.962	161
comp8751	TCTGCTTCACTGCATTTCAGA	CTCAGTTGGTTCGAGAGCCA	58.776	211
comp24037	GGGTGGTCTTCGTCGACAAT	TGACTCCCGTCCTCATCAGT	59.999	240
comp16209	GTTTGGAGGAACGATTACGCA	CTCTGCTCGCACCTTCTTCT	59.3415	155
comp10859	AGAAGGCCTGCAAGTGGAAA	TCTCTGCAATGCACAAGTCT	58.629	206
comp21520	TCCCACCGCCATTAATCATCA	GCCATGTTCGCTGCCAATAT	59.4185	161
comp15193	CAGCTCCAGCAGTACACCAA	AATGGTTCATGCGGCAATGG	59.8945	138
comp14736	TGGACTACAAATCGGCACTCC	ACCAATTATTCCAGCGCGTG	59.6665	264
comp16675	CAGAGGGCACAACAAAACGG	TAGCTGCATTGGCTCGTCAA	60.0025	174
comp9730	TCCTCAGTTCTTCCCACTCA	TCTGGTCTTGAGCAAGCCTG	58.7825	166
comp12601	TTGGAATCCCCGAACCAGTT	GTGGCTACATGGTGGTGTGA	59.5945	140
comp15279	GTACCTTGGTGTGCCACAGA	GGCTTTGAACGTTGGGTCAC	59.931	142
comp27467	GAGCGCTTTCGAAAACGGTC	CCGATTGCAGAAGGGGATCA	60.135	247
comp13660	TGGGGAAACTAGGCTCTTCA	TGGTTGACTGTGTTCGTAGTGA	58.7665	246
comp323350	TGGACAACATCAATCCCAAGT	ACAATGCATGTAGTGGTGCT	57.6355	154
comp185772	CACCACACACGCCAGAGTAA	TCCATCAAACATCGCCGAAA	59.2175	128
comp11260	TGAACGACGTCGCTTTGGTA	TGTTACTGTGTGTACCGGCC	59.9675	245
comp24444	CTTGCGACCTATCAGACCCC	GGTATGCCATCTGGAGCTCC	59.9295	221
comp29155	AACTTGGATGCGGCGGATAT	AGGCAGTACATTAGGTGACATAA	58.47	240
comp135693	GGTTTCACTGAAGGGGGAAGT	ACTAGGAGAGCTCTGTCCCC	59.797	195
comp15570	ACCCCCTAACAACCTACCCT	GAAGCGGCTGAGGCATATCT	59.7325	229
comp28137	GTCAACAAGACAGGGGAAATCA	TCCTGATGTGGCTGTTTGCA	59.3465	277
comp28137	GCCACTTCCCACTCTTCGAA	CGGGAGGTTCGATTTGTGGA	60.001	203
comp22597	ACAAGGAACATTGAGAGTGTTTCC	CGTGGCCTTAGGAACTTCCA	59.5475	162
comp185997	AGAAGTTGAATTCGGCATAGCC	GGCTCTGCCGAATTTAACCTC	59.1915	160
comp25262	ACACCAATGAGCAAGCCCAA	CCGTTGACAAAGCCGTTGAG	60.2555	217
comp125786	AGAGGGAGGGCGACTGTTAA	ACAGCTGGTTCTTTGGCCAT	60.2155	244
comp26288	CCTTGAGAAGCAAATCAATGGCT	ACCACCTCCGTCTATGCTGA	60.0645	140
comp20728	AAGACCTTTGTTGGCCACCA	ACAGCATATCCTCACAATCACA	58.7705	278
comp49919	AACCACTGTGACTCCTGCTG	CATCTTCCACACAGTGCCCA	60.072	221
comp22195	TCCATCTGTGAGGTTGGCAA	TGGCAGCCCTGAGAACATTT	59.5585	242
comp22195	CAGGGCAATGAGACGGATGT	TTCCTATCCCATTTGGCGCA	59.9255	221
comp10602	AGGTGTGGGACGTTAAATGCA	TGACAGACAAGGGCACGTTT	60.155	240
comp15820	TCTGCCGAAAACCCATCTCC	AGGGATTCCTGGATCCGTGA	60.033	205
comp19856	AACGCCCACAAAAACCAAGG	TCAACTGCCATGGTGGTTGT	59.9645	174
comp19856	CCAGCGTGCATGTGAATCTC	TGCTGCCTCTTCAAGCCAAA	60.046	256
comp19856	GCTTGAAGAGGCAGCAAAAGT	AGAGAAGCTGTCGGTGTTGG	59.8135	230
comp24635	TGGACACCCACAAATCCTTTCT	TGATGAAGCAGAAGAACAAATGCA	59.772	235
comp24635	TGCCACTTTAAGGGGTTGCA	CCTGCACATGCTTAGGTTCC	59.504	203
comp23884	AATCCCATTGAAGAGCGCCA	CCTGTTTTCCACCCTGCAGA	60.1065	227
comp29872	ATGTCCGGGCCAAATGTAGG	CGTTTCCCATCATTGCACCC	59.967	244
comp181170	TTCCCCGAACAATGCCACTT	AGCATTGCATTAATTCATGTGAGA	58.8595	186
comp19880	AGAACCTGTACCCAAGCTTTGT	CTCCTGCTGTTGAAGGGTCA	59.7135	230
comp11019	CGTGTTTGCAGAATCCACCA	CCAAAAGCAGCAGTTCACTGT	59.321	239
comp26478	TGCTCCTCCACCAATTCCAC	ACAAACTTCACCAACGAGGA	58.6295	223
comp19458	AATGGCATACTGGGAGAGCG	AGGGAATGGGTATGCACGTG	60	277
comp79702	CAAAGGCAGATTGTTGCGGG	CCAGATCCTGATTAAGAGGGCC	60.1745	166
comp79702	TGATGCTTTTCGCCAAAGTGA	ACGCTCTTGGTCTGTCTTGG	59.5065	271
comp60294	AAATGGGGAAAAACGCGTCG	TCTGCACGAAAAGCCAGAGA	59.8235	277
comp33717	TCAGAAAGAAAAACACTCTAACAGTT	TGCCTGGCCAATTACTGCAT	58.8815	110
comp22417	TTCCGTTCCACCTCATCAGC	TGCAACAAAAGCGCTTCCTC	60.0025	219
comp14674	TCGTCTTCTTGTGGGTAGGGA	CACCCCAATTCCCACCGTTA	60.0825	254
comp14674	GGTGGTGGTGGAGTTGTTGA	CACCCCAATTCCCACCGTTA	60.0345	201
comp323963	ACTATGGTCCCCTGTACCAGA	CCGTCCAGTGTAGTGTTCCC	59.694	139
comp23322	GGTACAGTGACCCTCATAAGTCA	ATCTGAAGACCGGAGATGCG	59.4225	209
comp37895	GGGTCTGGGAGAAGGGTTTG	TGGGATACTCCAATCCAAGGG	59.4135	259
comp20533	ATTGGAGTGGGTTCAGCAGG	GCATCAGCCGGAACAAAGTG	60.0355	261
comp18520	CCCATGAATCCCGGTGTCTT	TTCGTGGAAGGAAACTCCGG	59.855	271
comp20357	TCGCAATTTACCAAGCACGA	TAACCCAGTTTTTGGTGGCT	58.0115	159
comp103328	ACGGCTTGATCAACCTGCAT	ACCTTACAAACACATCCGACA	58.922	141
comp15122	CAATGAGTGCGTGTGCCTTT	AGGGGTGGACTTGGGTGTAA	60.045	111
comp25157	ACGAGACGAATTGGATGTGGA	TCCTCAATTACGTTAAGTGGTAGAGA	59.395	210
comp10453	GCATTGCATCACCATTGCCA	CGTAAAGTGGATGGGTGGCT	60.0715	242
comp10453	TACACCGATCGACCAGTTGC	CACTCCTGTCAGAGCTTGCA	60.0375	253
comp22691	CACTCACTCTCACTGCCACC	AACCGCGTGAACAAAATGGG	60.1445	187
comp27073	GCCAGTCCTCGGTCAAGAAA	CAGGGGAGCGTAGGCATAAG	59.9655	272
comp19046	ATCGAAACGACAACCCGTGA	TGCGATTGTTGCGAGACTTTG	60.019	278
comp154452	GGAGCCACATGGGAAGATGT	TGCTCTGTCAACACTCAAGCT	59.8015	239
comp338148	CCGGACATAGCTCTTGGAGG	AGCAATGAGATTCGTTCACTAGA	58.6395	187
comp89151	CTCAATGTGGCAGCCATTGG	CTCAGCAGCCAACTTCTCCA	59.8945	190
comp89151	TGTTCCCCCAAACCAACACA	GGGAAAAGGCCAGGCTTTTG	59.962	255
comp62033	TGACGTTCTGTGTGCTAAACCT	TGGGACCCAGTTGATAGGCT	60.206	223
comp267254	AGTCCCTTTGCATTTGGACT	ATTCTGTACAGCATCAACCTCT	57.242	219
comp90007	AAAAACAACACGGGCTGGTG	GGTAGCGGAGAAAACCAACG	59.5155	137
comp28918	TGACGGAAGGAGTGTGGAAG	AGGAATGATGTGCCCTTGGG	59.6765	107
comp53854	GGTGGTCTTCTGCTCAGCAT	TCAAGACGCAGACACCAACA	59.9295	225
comp97256	GCCTTTCAGATGATCTGCGC	AACCCAGTCAACAGCCAAGT	59.717	201
comp20423	AAGGTCGTGGGTTCGAATCC	TGCATCATAACCAAACCAAGCA	59.5705	160
comp21525	CGCTCCAGATTATCCGCTGT	TCGACTCCACCGTCTCTCTT	59.9655	135
comp20477	TGAAACCTACGCGTCTAGCT	AACCTGACCTGCTGCTTAGC	59.5755	202
comp15933	GATTGGGCAGCTTCTGGAGT	CCTGCAGGTGGGAATAGCAA	60.0345	248
comp15933	CTTCCTTCACCTCCGCCATT	CAGGCGCCCAAATTTTCGAA	60.037	159
comp19002	GCCAACCATGAAAGCCCAAG	TGAATTTGAGGGTGTCGCCT	59.8185	223
comp69953	GGTGCATTATCACCGGCAGA	TGATCCATTAATCTGCAAGGTGC	59.915	198
comp26727	TCGCGGTAGAGGTGGATTTG	TAAGCTTCGTTGATGGGGCC	60.1095	237
comp5597	CTCCCTAGACATGTGCCTTCA	AGAGAAACTCCATGTAAAGGGAAGA	59.309	218
comp17173	TCACAGTGGGCTGGAGATCA	TGCAACAGAAGACAATGTCAGC	60.127	256
comp18221	ACGGTGGTTATGGTTGCCAA	GGGAATGAAGGGTGTGCGTA	60.1075	237
comp18221	GCCTTGGTACGACTGTGTGA	AAGCGTGTTCCCCAGTTGAA	60.037	111
comp15855	AGCAAATCACCACACGCAAC	GCGCCGTCAATTTTGCATTG	59.938	191
comp27053	AGAGGTGGAATGGCGAAAGG	CCTCACATCCGCGTCTGTAA	59.931	279
comp11662	AAGAGCTTTTGTCCCTGTGAA	GGCAATGCACTTCCTAAAACCC	59.0285	264
comp11662	GCCGAATGTGTCAACTGCAT	TGCCAATTCCTTGAGATGCCA	59.875	184
comp56315	ATCCTTCGTGGTCTCCGAGA	GGGGTTACAGGACCAGAAGC	60.0345	203
comp13926	CTTAAAGCCATGCAGGAGCG	GGGGCATTTTGAAACCACCC	59.792	208
comp106804	AAGAGTCATCTTCCAATTCGGA	GTAGTCAAATCGTTGGCGCC	58.539	271
comp22683	AGTGCACTGAGTCATCTTCCA	TGGCGGTCATAGCTAAAGGC	59.6025	263
comp22683	GGAGCAACTGCACTCTGCTT	GTCCCTGGAACCTGAAGCAA	60.389	184
comp22683	CACCCTTCATTACGCCTCCA	TGGAAAAGACCTGCCTCAGA	59.157	196
comp18868	ATTGACCCCAAGAGCTTCGG	TTCGTCTTGGGCTGGTACAC	60.0005	209
comp26530	TGGTCACAGTTGATTTAAGGGGA	ACCTCGATTTGGCTGTAGCT	59.3495	271
comp25187	GACTAGGACTGTGCATGTGC	GCGTTTTGATCGGTGGCAAT	59.3725	164
comp17924	GGCTGGTTGATTGAGCCCTT	GCGTATCCAACCCAATCACC	59.7955	192
comp122584	CTCGTGACCCTCCATCTGTG	CCGCATCACAACCACCTGAA	60.3575	239
comp9063	GCTTCCATTTGAGATTAGCTCCG	AAGATCGTCGGCAGAAAGGG	59.929	200
comp16152	ACCACACAAACCCTAATCCCA	ACCCCAGCGACGTAACAAAT	59.59	273
comp13343	AGCAAGAGAGCAGAAGGTGT	AATTGAAGACCGCCTTGCCT	59.598	263
comp21741	TTCTTTTCCTCGCTTCTCGT	ATCTTACCCATGCGCTAGCC	58.5755	259
comp71977	CATCAAGATGGGATGGCAACA	GGCTGAGAGAATGGGAAGACA	59.031	190
comp25731	CAGGATCCAACGGTCCACAA	CTGCAGAAGCCAGCAAAGTG	60.0015	250
comp40468	TCTGCTAGGTTTGCATCCTTGA	AAGCCCCACGTAACCTAAGC	59.865	114
comp113758	GCAACAGAAGCGATTGCACA	TTCTAGGGTGTTGCCGATGG	59.894	279
comp7729	TGCTACTCCTCCTTCGCTCT	GTCACAATCCCTGATCCCCG	60.1065	271
comp26798	GGACCCACCCCTTGACTTTT	TTTGCGGTGTGGACTTTGAC	59.538	276
comp26798	TTTGCCCGTACTTCCTCCAC	ACCACCACCTCCTCTTCCTT	60.034	277
comp26798	GGTGGTGGTTGTGGAGAGAG	CTGCTCCCAAATCACCGACT	60.0005	265
comp26798	AGTCGGTGATTTGGGAGCAG	CTTCTCCTCTTCCCACACCA	59.342	277
comp24224	GAGCTCAATTGTGTTGCTGCT	ACATAGCCGCATGAGGTTGA	59.595	199
comp11121	GCTCTCCGTCCTGGTTTTCA	AATTTTTGGTTAAATCACGGACATATT	58.514	268
comp19781	CGAAGATCGAGCCCCAACTT	CCCAATTGTCCTTCTCTGCG	59.509	215
comp25269	AACCACAAAGGGGACAACCA	AAGGTTTGGAGCTGTGGAGG	59.776	182
comp8990	ACTTTCACTTAGGCCTGGGC	ATTTTGCGTGCGGATGTAGC	59.9315	251
comp8990	ACTTTCACTTAGGCCTGGGC	ATTTTGCGTGCGGATGTAGC	59.9315	251
comp20215	CAGCAGTGCGATCCTGGTTA	AGCCACTCGGATTGAACCAG	60.072	243
comp304411	GGACAACTCGGTGTCTTTGC	CCCAATTCGTCCTTTGTGGC	59.5845	209
comp10373	ACACTTCGCACTGATTGGGA	CACTGCCACGCTTCCAAATT	59.6445	226
comp25676	TCAGAAAGCTGGTGACCGAC	ACTGCAGCAGAACCCATGTT	60.0725	242
comp25676	GCTCTTGGGCCCTTGATCTT	GCCAACCCTCCCAGATATCG	59.9995	183
comp25676	CGATATCTGGGAGGGTTGGC	GCAACTTGCTCTGACAATGGG	60.0165	222
comp7311	TTGTTCTTCTCTCCCACCGC	TGTGACCTCATGTGACCTCC	59.494	253
comp28190	ACCAGTTGTATGTGGTTGCT	GTGACAGAACACTGACAGAGGA	58.4905	259
comp15036	ATAGGCGTGGGTGTATGTGC	TATCCTCCACACCACCACCA	60.179	188
comp18900	CAGTGGCACTGTTCCACTTT	GGTCTGCCAAATCACTGGGA	59.2845	103
comp27450	AGTAGCGTCTCCAATCCTGA	ATCTGCGTGGATCGTGTCTG	59.017	214
comp21616	TCACTTCTTTGGAATGTTTTTGCT	ATGCCCTTCTGTTCTGCACC	59.317	158
comp13580	CACAACACAGCAGCAGAACC	TGGAAAAGGGAAGGGTCGTG	59.93	265
comp95002	GGCAATGGAGGAGTAGGAGC	ATGGAGCTGGAACATTGCCA	59.926	193
comp95002	TGGCAATGTTCCAGCTCCAT	CAGTCCACGCTGATGACCAT	60.034	206
comp57406	TGGAGCTGAACATCTCGTCG	AGGAGAAGGGGAAGGGTCTG	60.041	245
comp57406	TTGGAAGGCTGATGGTCAGG	GCTCACGAACAGACCTAGGG	59.7485	278
comp11540	GTTCAGAGCCACGACCTCTC	CCCAAACCCAATTAATTAATCCCCT	59.7195	240
comp7767	ATGCTGTGGCTCCCATTCTC	GTCCTCGTTCTGTAGCAGCA	59.9315	278
comp10635	TTCTGAGGAAGCTGCCATCG	TGCCTTCTGTTCCTCCTTGG	59.853	272
comp21020	AGGAAATCAATGCCAGGTTGT	CAGCTCCAACTAAATGCACCA	58.4725	235
comp15497	TGTGTTCCTGATTTCCCCCG	AGGTGAATTGCATGTAATGTCGT	59.476	252
comp17391	TAGCTCAACAACGCGTGAGT	TGACAAACACTCCCATGCGA	59.93	226
comp9182	TCAGAGCCAGTACATGTGCA	ACCCTGCCCGCTATCTATGT	59.748	146
comp23442	GGTACCAGATCACCTTCGGC	CTTCTCTCCTCTGGTGCGTC	60.0035	152
comp175805	TCCCTCGGACACACTACCAA	CCGTGGTGACCGTACTCAAA	60.0735	208
comp27261	CGCAAGGAAAGGAGGGCATA	TGCTTCCGGTGCCATTTTTG	60.037	177
comp158834	CACATTGTAAGCCGTTAACCACA	TGCCAGCCTCATGATGTTGT	59.855	169
comp12332	GAGTGAGGTTCCGGACATCC	CGACCGTTGAAGTTATAATAAGTCACT	59.6685	271
comp15388	AAACGAGAAACTAAACTGAACCTT	AAGGGAGTTCCACTGTGTGC	58.591	155
comp19114	AATGAGCTTTCTCGTCGCCT	TTCACACCCTCTTCCTGCAC	59.8215	263
comp24111	GAGTTTGTCTGCTGTTGCCG	ACATCCGCAGTTGTCACCAT	60.002	224
comp23861	GGTCATTGGCGTCTGATTGC	TGCACAACAACCAGATGAGGT	60.0175	265
comp66236	TGGAGGTGGTTCTGGTTTGT	TGGCACCGAATTTTGCTTGG	59.522	220
comp103055	GCGTTGAAAGACAGCTTGGG	TCCAATCAACAATCGAAAGCG	58.785	207
comp24856	GGAACACAAGCAGAAAGAGCA	CCAGCAGTATCTTGCCACCA	59.5425	250
comp21210	GCTTTTCCGGAATTGCCCAT	CATCGTGTGGAGGACTTCCC	59.7855	248
comp20548	GACTTTGCATGTCCCCGAGA	GACCTACACCTGTTCGTGCA	60.0015	138
comp20548	TGCACGAACAGGTGTAGGTC	ACACCAGTACCACGACCTCT	60.073	234
comp32771	GGCCATGCTTGCTGTTGTAA	GGCATGCCAAACAAACTATGC	59.1975	234
comp25121	ACACCACACTTCATTGCTTGC	TGGCTGTAGTCTCTCTCATTGG	59.5845	280
comp18800	CAGTAACGGAGAGCGACCTC	GCAACAGCAACAAGATCCGA	59.5135	179
comp61106	TTTGGTTGTCCGCGAGAGAG	CCCTGTTGAAGGTGGAAAGC	59.679	150
comp157639	ACATGTGCTGTTCCAGGGAA	TCCAACAACGCATGATACATACC	59.3235	249
comp10389	AGATGAGGCTTCGCTTTGCT	AAGTCGTACTTGAAGCAACCT	58.7825	230
comp19094	CACAGCACACAGGAAATGGC	GCGTGCCAATCAAGTGTGAA	59.864	262
comp19094	GTCGTAGTCGGAGATGCAGG	AGCCCCGAAACCAATACAACA	60.0865	205
comp10186	TGAAAGTCACATGGCACTGC	TTCCTCTTCCGGACCATCCT	59.5015	265
comp16113	GTGCAGCCCGAAATAGCATG	CCCTACTTGGAGCAAAGGGG	60.002	161
comp16113	TGGTGAACCCAATCAAGGCA	ATCCAACCTGAGACGCACAG	59.925	258
comp136843	TGGATCTGATCGATGTGGCA	TGTCGTGAACTTCCTCACAGG	59.4045	139
comp12632	CATTGGTTTTCACGGTGGCA	TGCCTCTTGTCAATTCCACCT	59.594	259
comp26845	GCTGCTGATGAAGGTGGTGA	CCATCGTCCTCAGCCTGATC	60.1445	158
comp11453	ACAGAACCAACTCGACACCC	AAAGCTTCGCTGTTCCTCGA	59.93	276
comp13668	TGGCCTTACTGATCTGTGGA	AGGTGGCTTTGCACATGTTT	58.4635	139
comp15436	GCGCCGGGGACTATCTTTAA	ACACGAAGGAAACCAACATCA	58.9845	262
comp15436	TGCATGGATTTCCCGTTCGA	TGCTTGGAATGGAGGGACAA	59.6295	243
comp15436	AGCCACTTTTGCCACTCCTC	TCCGCTCTTAGACATTTCCAGT	59.853	273
comp31256	ACGGATGAGGAATGTGCGAG	CAGGGAGAGAGATTGCAGCA	59.8195	180
comp114289	AGCCAAAACCTTTGCACAGA	ACTGGAATCTAGCCTCGTCT	58.035	236
comp13530	TTGCCGCTTTCTCTGCTACA	ATCAGGCCTGTCTCCAATGC	60.036	278
comp43776	AAGAGTCGGTGGTTGGTAGC	AAGGCTGCTGACACTCATCC	59.8575	119
comp24298	AATGAAGGAGGCCATGGTGG	TTATCGCCCGATGGTTCTCC	59.8205	242
comp15628	TGAATCCACATGAACACTTAGCA	TAAGCTGTGCCACAACCACA	59.228	129
comp34900	CATTGGCCTCCACCACTGAT	GGAGTCCCTCAACCATGTGG	60.0345	230
comp25215	GGACAAGCCCCTGATACGTT	AATTACCTGGCCACCTGCTC	59.891	267
comp19889	TCCACTGGCAGTAGGGCTAT	AAATCCCCCGCCTTTTCCAA	60.105	270
comp29319	GGTCCAGGACAATCAGACCC	ACACCTTCAGTTAGCCTGGG	59.527	155
comp8988	GCGAGGTCCAGAAGTCAGAA	TCACCTGAGATCACGTTGCA	59.3585	177
comp24845	GTTTGCAGAGTGCTTGGTGG	TGGTGCCCTTCTGCAATGAT	59.9645	254
comp50968	ACTCGCGGAGTAGGAAGAGT	AAAGGGTTCGCTTCCTAGCC	60.035	108
comp50968	TCCTTCGAATCAACCCGCAA	TAAACGCCCCCTGATGCATT	59.999	237
comp24849	ATGTGCTAGAAGCCGCTGTT	GCCGAGGAACACCAGAATCA	60.036	261
comp640	TGCACTCAAGGGGGAAATGG	GCAGGTGGCCAGGTAATTCT	60.143	221
comp15366	CTTTCCAGGGCCAAGCTTTG	TGAAGGGTTCCCTCAGGAGA	59.5945	109
comp3009	GGGCTGGAACATGGAAGAGT	TGGGTTTTTAGCATCTAGTTGCA	59.1335	151
comp24430	GGCGGAAGATCATCGAGGAG	CGCTCCACAGAGTTGTTCCT	60.0025	152
comp322022	TGGAAGTTTTGTTTGATGTCAAGGT	TGCATTGGTTGTGATGTGAACA	59.5605	194
comp15384	ATTGACCCATTAGCACGGCA	TCTCAGCCAGCTTACGCAAA	60	247
comp207443	GGGCTGGATGCTTTTACCGA	GCTAGGCTTCATTCCCCAAGA	60.0905	170
comp29271	CTCCTCAAACACGCGCAAAA	GCGACGAGGTTCCTCAGATC	60.11	220
comp50701	GTTGGTGATTGGAGGGAGGG	TCACTCACTCCCTCACCCTC	60.143	183
comp16644	GGTTTATTGCGTCTTTATCTGATTACC	GGCGCAGAGGAACAAAAGTG	59.486	219
comp16644	CCACATGATGGCAGTTTTGG	GCAACAGCCACATCCAACAG	58.8325	135
comp19714	ACCAACTCAAGCGTTCCGTA	AGTCCAGGTAGCTAGTGCCT	59.6365	156
comp9289	GGGTTGCTGCCACAAGATTG	TCCTCCAACATCAGAATTGGCA	59.9985	236
comp9656	AGACGATTCAAAATCCAAGGCA	TGACTCCGGGGAACACAGTA	59.379	259
comp9719	TACAAGCTCGTCCAGATGGC	AAGGGCAATGGAAGGGACTG	59.892	269
comp14978	GCAGCAAGAAGAGGAAGGGT	CCTTCCTACTTTTCCCCCTCAC	59.9945	223
comp27895	ACGTTGGCACTAACTCACAGA	AGTGGCACATACAGGTCAGC	59.8125	225
comp14579	TCGAGAGTGTGGCTTGGAAC	CACCTCCTGTTCCGTCGTTT	60.108	234
comp21006	GAGACTCAGCCGGTTTTCGA	AGCTTGCATCGAGAAAGGCT	60.0375	244
comp209141	GGCCCACGGTGAAAACAAAA	GCATCAGCTTGTTTCTGGAAGG	59.9595	129
comp25267	TGCAGTAGTTGGGGTGAAAGG	CCCATAGTGTGTTGACCGGT	59.9395	272
comp22651	GGTCATCCCTGAGCAACCAA	CCATGGACTTCACCCGTGAA	59.963	119
comp28696	AACCAGATCGGGAGTTTGGC	CTCTCCCTTCTTCCCTCCCA	60.14	255
comp3205	TTGTTCGGTGATCGGTACAA	GAAAGTGGTTGTGCTGCGTT	58.5415	177
comp10929	TGCACCAAACAACATGGACA	CTGCAACGGGATCAGGTGAT	59.3145	213
comp9555	CCAATTCTGAGAGAGCTGTGGA	TGAGGGGAATTTGTCACGGG	59.863	194
comp9851	CTCTCCACCCGCACCATATC	GGTGGAGTACATGGTGGTGG	60.0005	126
comp19425	TTTCGTGGTCTCCAAGCTCC	GAAAACGGGAGCAAGGCTTG	60.002	137
comp24853	CCTTCCCAAGTGACTCTGCC	TGTGACTCAACACAAACCGC	59.796	223
comp11151	GCTAGAAAAGGAGATCAGTGCG	CTGCACCTTGACAACCCAGT	59.8015	222
comp22702	ACAAAACATGGAGACGAGCA	TGGCAAGTGCATTCAGGGAA	58.962	170
comp17988	TGTCCTTTCCTTCTCCTCGA	TTACTGCACGAAGACCACCC	58.831	171
comp106079	GTGAGCTACACTTCTGGGCT	AATCTCGCCCTGGTAACACC	59.5685	170
comp106079	GGTGTTACCAGGGCGAGATT	CCAAAGACACTTTTCTGATGGTAGG	59.783	147
comp21470	ACCGGTGCATTGAACTGCTA	CTAGTGACAGTTCCGTGCGT	60.0015	126
comp69515	TCCAGGAAGCAGTTTGTGAGT	TCGTCAAGACACACGACTGA	59.2455	232
comp57082	AGCTGAACTTTTTACGCCATCT	TGAAGAAAGCAACGTATGGAACT	58.601	229
comp21266	TGATTGCACCAGTCTCCTTGA	CAATTGGAGGGTTGGTGTCT	58.504	177
comp24830	CACCTGGCTACACATGGGTT	CATGACAGAAGGAACACGCG	59.761	109
comp24830	AGGAAGCCCATGTTGGTTGT	TTGGGAAGGAGTTGAAGCCC	59.85	243
comp215654	AACCCAATGCCCCTATTCCC	GGAAGCTGTTTGTTTCGCCA	59.6755	186
comp23830	GATAGAGTCGACATGAAATCTGGT	CGGCAAGTTCAGCACAACAA	59.0315	215
comp23830	ACGCACCGGATGAGTGTAAG	ACTCCGGGTTCTCAAGCATG	60.0725	106
comp474636	TTTAGGGAGGTGTTGGGGGA	TCCTCCTATCAATATTTAACGGCCA	59.898	212
comp12437	TGGACAACTTGCTACTGCTGT	AGCTCCCCGCAAACTTAGAA	59.584	272
comp12294	TCTCTCTTCCCAAACACCGC	CCCATCGGAGAGAGTGCAAT	59.749	250
comp25456	AAAATACTCTTAGAGCATCTCCATTG	ACTACACACACAAAACCGGC	58.1535	102
comp9277	TGTTATATATTGTTGTGAATGGGCA	GCTTTTTGGCTGGGACCAAA	58.322	102
comp9963	GCGAAAGACTTCCCACATCC	CTTCTGTCCCAAGTCGCAGA	59.297	252
comp947	CTTGCCGGTCCCTGATGC	ACCCATCACTTCCCATACACC	60.131	124
comp25737	TCGGAGCCAAGAGAAAGCAG	AGAGGGCCAGAGAAGAGTGT	59.9605	255
comp23108	TGAGGATCGGAGGACATGGT	GAAGTTGAATCTGGCGCCAC	59.9315	188
comp20396	CATTGCACAATGCCCAGC	TCACAAGAAGTTGCAGCCCA	58.956	137
comp20396	TTTCTCTCTGTGCCCAGCAG	TGACACCAAGTTCGGTCCAG	59.929	259
comp10942	CGGCTTCTCACCATTCCCTT	AAAAGTGTTCCATGGCGTGC	60.0015	238
comp189261	CACCCACAGGAAAGGAAGCA	TGCCGTTGTGTTCTTAAGCT	59.1085	113
comp16802	TGTAACGGGTGTTCAGAGGC	TTTCATTTTCTTCTCTTCTATTCGCT	58.7065	139
comp9320	GTAGTTGAGTTTGGCGGGGA	AGCTCTTCAATCACCCACCG	60	277
comp9320	CGGTGGGTGATTGAAGAGCT	TCCACTCTCACACTTCACCTC	59.536	101
comp686063	AGCATAAAGGAATTAACTTTTGGACA	TCGGCAACTTCAATAGCAAGC	58.671	138
comp32043	AGAGGCTCAGGAGGAAGAGG	ACTCTCCTTCCCACTTTCCA	58.957	250
comp16205	CCACCCTGAAAAACGCATCC	TGGAGCAGAACGCAGAACTT	59.8245	260
comp16205	GAGGGGTAAGTCGTTGTCGG	CGAGGTCGACTTCGTAGACG	60.042	157
comp9726	AAGGATCTACCAGTTTCATTCTAATTT	TGCAGTGATTTTAAGACAACTCCT	57.821	267
comp20422	GGAAGTTGCGGATGGGAGAA	ACCTTCCACCTTCGCAATGT	59.9625	170
comp9787	CCCACAGTCTGCTGGGTTAA	TGCCACCCAGAATCTTCCAA	59.4115	249
comp252415	TCCACCATCTTGTGCACACA	TGGATTTTTAGTGCATGCAACT	58.474	252
comp221480	GGCATGTTGCTGCCAAACTT	TCTCTCATTTCATTTGCTTACAAGAGA	59.685	172
comp17101	TGTTACCCAGTTTCGCAGCT	ACCCAAAACTGGAACCATTGC	59.738	190
comp30394	AGTTCCATTCTCCATCTCCCT	CGAATGCCATGGCTACAAGC	58.9135	144
comp253821	TGCCCAGTGTGCTTATCGAA	TCCTTGGGAATGTTGTGGTGT	59.73	125
comp70042	TACAGTGACGGTTCCGTTGG	ACCCCCAACTCGTTACCCTA	59.9255	201
comp29898	AAGGGCACAATGCTGAAGGA	AGTTGTCACGGTTGCATTTGA	59.433	106
comp22158	AAACGTGCCAAAGAAGCGTC	CGGAGGGGGAACAGTAACAG	59.861	268
comp22158	GTGCACACTCTGTACCCTCA	TGGTGGCGAAGATGAGTACG	59.5735	263
comp31859	TCACCAGTATCCCATGGTTCA	GTTTGCGCTAACTTCAGGCC	59.2765	274
comp28633	AGCAAAACATTTCAAGTGGCCA	TGCATAGAGTACTTGTCACCCT	59.1945	245
comp24394	ACGTCGTTTAACCTCGCCAT	TCCCACATAATTTCTTTTCTGGGA	59.07	154
comp24742	TACACCGTCTATGGCCAAGC	TGCAACCCCTGATGGTTTGT	59.9645	164
comp24742	ACCATCAGGGGTTGCAAATT	GCATCTGTGACTGATGGCGA	59.216	217
comp9292	CGATTACAACGCACCGCAAT	ACACTCCGCATGATGCATGA	60.006	265
comp9292	GGAAGACCATCCACGCTGAA	AGGTTGAATGACTTTACAATGGCTG	60.042	266
comp19194	TGGTGAACTTGCTACCCTTCT	ACCCTTAGTGCCTTCCATGC	59.4895	198
comp23054	CTTCCCGTTCTTCACCCTCC	GCCTGCGACTGTGTGGATTA	60.2135	194
comp17858	CCATTGACGTGCTTGCGAAA	GGCTTCCAAAGTCAACACCC	59.6835	163
comp17858	GGGTGTGTGGGTGTTGACTT	AGCTTGAGTGGCCAGAGAAA	59.814	220
comp1077	AGCAGCCTAGTCACTTTACAGA	GCTTTAGGGTTGGCCTGCTA	59.434	277
comp13257	TGGACGTACCTGCAGATTTTG	CCCAAGGGACACATAAAAGGA	58.0635	280
comp15422	AAGGGTGCTCGTTGAAACCT	ACGTACTTGAAGAGGTGGGC	59.748	118
comp11080	TTTTCAGTTCCTGTCGGGGG	TGAGCCATTCTGTAACCAACA	58.695	274
comp31076	GGGGGAAAAGGGTTATGGGG	CTAACGGCGGTGAGTTCCTC	60.245	268
comp18995	AGGCCTTAGAGGGTCACTGT	TCTGATTCCAGCCCCAACTG	59.777	165
comp20154	GTGTTCGAAGGGGTTGGGAT	ATTGTTTGACGGCGCGATTC	60.0705	160
comp27363	CGCTACCCTCTGCCGTAATT	GGGGATGAGAATGCAATGCG	59.7915	158
comp13291	GAGCAGAAGAAAAGTTGGCGA	GCCATTTTGGTGAACCGGTC	59.5825	274
comp16840	GGAAGACGACGCACCACTTA	GGGCAAATCATCTACCAGGC	59.3585	259
comp24775	GCACTCCCAGTTATCGCCTT	CCTCAACACGCTTAGTTGCC	59.7955	243
comp24775	AACAGGATGAGTGGGCAAGG	CTGTCTGTTTCCAGCAGCAA	59.3245	224
comp18969	CTCGTAGGTTGCTGGGGAAG	TTCACATTTGCATACTTTGGATCT	58.6345	220
comp20694	ACCCAGCAAAATTTCCCAACA	ACCCGTTCCTCGTACCAAAC	59.4215	100
comp19424	TAGGGCTCGGAAAGTGAGGA	GCAACACATAACGATTCCCGC	60.245	227
comp119121	CCATCGTGGCCAGTTATCCT	ATCACGGACGAAGAACACCT	59.2815	140
comp9037	GTTGCAAATCCACCCCACAC	AGGTGAGTGGAAGCAGTTGG	59.929	115
comp22229	AGTCAGTCTGGAGGGAATCA	TCGCATGAGAGCAGGAAGAA	58.2355	214
comp104750	GGGACAACACAGGATGCCAT	TCACGTGCTTTTGGAAGTCA	59.1465	210
comp29391	TCACCGTTTACCATTCTCGCA	GGAATCGAAGGCAGAACCCA	60.017	123
comp29391	CTGCTCCAATGCTCCCATGA	TGTAAGAGCCAATGCATCACA	59.0185	250
comp14558	TGAAACACTGTCTGACTGACCA	GCTCGTTCAGCCACCTGA	59.578	272
comp6370	AAAGCCCTATGCCTGGAAGG	ACGTATTTGTTGGCCCTTTGA	59.0755	116
comp30680	GGCGATGAAGCTCCTGGAAT	CGCATGCATGACATTCCGTT	60.04	143
comp24400	ACAGAAAAGAGGGACGGTGT	GGGAAATAGGGAAACTAGGAAACCT	59.4575	185
comp28022	CAGAAAACCACTCTTACTATTCTCC	TACGTCATCTTCTGCAGGGC	58.494	167
comp23724	CGTGCTTTCGTTTCTGCCAA	GGTTGCTTCCACGAGAGAGG	60.1805	267
comp19923	GGAAGTGGCAGAGTGGACTC	ACTCAGCCGGCAAACTCTTT	60.108	241
comp21678	AGGAAGCAGAAGCACCTAGC	ATCTGTCGGTTCAGCTGCAA	59.8565	189
comp210539	TCTTCGCTGGTCTTTGCTGA	TGCACCATCACTGTCTCCAA	59.4215	203
comp38738	GCTCTTAACTAACCAAACCGACA	GAAACAAAAGAGGCAACCGGT	59.266	243
comp23272	TTGAGAGAATGTGCGGTGGT	ACAAGAGCTGGAGGCAACAA	59.7105	226
comp25334	GGTTCCCGCATCCATCTCAA	CATGCCGTATTGCTGTCGTG	60.04	213
comp24830	ACAAGAGTTGCATGTGAGCA	GTTCACATGGGCCAGCAAAG	59.0335	177
comp32314	TCAGTCATGGCATCCATCGA	CGATTCTCGCTCTCCTTCCC	59.4235	129
comp17158	GCAGATCAATGGAGCAAGCC	TGGAGAAGAAGAGGGAGGGG	59.786	200
comp17158	GGTGACATCCCCTCCCTCTT	ACCAACTACCTGACTGTTTGGA	59.9235	276
comp17158	GGCCACCAATTCCTCCTCAT	TGTAGAAGTAGTCAAAATCATCTGCA	59.177	235
comp88749	TCAACCTCCTCCAAGCACAC	GATGATGGAGGCTCATGGGG	59.9265	147
comp23038	CAGTGACCATGTGGGAGTGA	ATGAAAGCAGTGGCATCGGA	59.674	235
comp23777	TTACCGCAGTTCCAATGCCT	CATGGTTGGGGAGGCAATCT	59.9975	223
comp23777	AGATTGCCTCCCCAACCATG	AGGCTTGGAACCTGAAAACCA	60.048	123
comp329024	AGACACATGCAAGTAGCCCT	TGACATCGGTGAACTATAATTAGCA	58.6005	197
comp7660	ACAAACAGGACCACCACTGA	GCTGTAAAGGTTCAACACAGACC	59.5405	275
comp12443	CACTGTCCCTAGAAGAATCACA	CCATGCTCCTGTGGTCATGT	58.6135	280
comp12443	ACATGACCACAGGAGCATGG	ACCCACTCATGCCTAGACGA	60.1795	148
comp20626	TGTTCAAGTTCTCGAGTTCTCA	TTTGGAACACCGGTGGACAA	58.6925	237
comp20626	AAGCCATGCTCGATCACCAA	TCTGAATTGCATACCCACCCT	59.5565	239
comp53770	CTTCCACGACCCCAAACTCA	TCTCCGTCCATTTGTTATCACT	58.5365	229
comp17787	CGTGGAAGCGCACACTTCTA	CAGCCTTCTTCTTGCTTGCG	60.388	222
comp19192	TGTCCAGCTCCCTGAAAAGC	TCTCATTGGATCTGTGCCTCC	59.8815	272
comp34007	GGCATCCATAAGCACAGACC	CTTGGACTGAAGGGAGCTCC	59.2175	247
comp24420	GCTCTCGCGAATGGTATCCA	CCTCGCTCACAACCACTCTT	59.967	210
comp24420	CTCCGACGATTGAGACGGAG	TCAGCGTTTCTAAATATACCGTGA	59.039	199
comp20234	TGGTCTTGGTGGATCAAGCC	TCTCAGCAACTTCAACAAGGGT	60.027	171
comp15157	ATAGCAGGCCGACATGCATC	ATATTGGCCTCGCGTAGTCC	60.144	239
comp27220	GCTTGCAATTGTGGGCTGAA	GGTTCAACATAGACAATTGCCGA	59.7635	204
comp11768	GCAAAGTCCCCTGGGAGAAT	TCAACTGCTACAGCTGCGAC	60.167	250
comp24642	TGTTCCAATCATCCAGACAGCT	TTGGTTTTGTACTGCACGCC	59.655	266
comp23938	CTTGTGCGCTTTCTGTTGCT	ATCACCGCCATCATCATCCC	59.9665	176
comp17832	CGTCATCGTGTTCGCGTAAA	TGTTACCGCGATGAAACCGA	59.667	223
comp35209	GCACGCAACCTGTTTGTTCT	TTTTGCAACTTGGGCTTGGG	59.8595	105
comp22095	GGGTACGGTGGGATTGTGTT	GCCAAAGTTGAGCACAAAGGA	59.777	219
comp8934	GTCCAATGATCCAACGCTGC	AATATACACGGAGGGCCAGC	59.752	149
comp8934	AGACTGAAACAAAACCGGGGT	CGTAGCAACTCTTCTTTCAATGCA	60.074	230
comp8986	TCACCAGCGGTTAAACATGT	TGTGGGCATTCTTGTTTCGC	58.711	234
comp8986	TCACCAGCGGTTAAACATGT	TGTGGGCATTCTTGTTTCGC	58.711	234
comp10511	GTTCCTGAAAGTGTGGTGCG	AGTCTCGTATACGTTTGAATGCA	58.976	273
comp124442	TGCAATCCCTATCTTCGGTGG	TCCAACTACCTGGAGTGGCT	60.019	261
comp23516	GCAAGGTGCTTGTTGTGAGG	CCACTAACCAACAAACTTTTCACT	59.004	167
comp186716	AGTGGCTGTAAATTTGGTTACTCT	AAGGTGCACTTTTCCGTCCA	59.238	171
comp21607	TTGAGTCCTTCCACCATGGC	CACTTGCTGGCAAAGTTCCC	59.9645	244
comp26973	GCGAGAAATACAAAGCACACTGA	CGACGATTCGGGGAGGAAAA	59.9615	232
comp26513	TGGTCCTGGATGAACACCAA	ACCATCACGAAAAGGTCAACA	58.4645	154
comp19221	CAACGCACCATAGCTTCTGC	TCTCGATGGGGTTGGTTGTG	59.933	151
comp26421	GCTAACAAAACCAGCTACGGT	CTTCAGTGGCTCAACGGAGA	59.2665	244
comp178690	CCAGTGCAGCTCCTTCTGTT	AGCGTTGATGTGTGCTACCA	60.108	177
comp18625	GCTGATGCATTTAATTTTTATGTTTGG	ACCCATACCCGTACCCGTTA	58.77	200
comp11407	CACACCCTTCACTGTTCGGA	CCATTACAATCGCAGCAGCC	59.932	225
comp19611	GCGCTTCAGAATCCAATCCC	TGGATAGTGGAGTGTTGGGGA	59.769	146
comp9540	CCTTCCGGCATGAAGTAGCA	GCAAGAAGAGGGGTCCCAAC	60.3585	211
comp9395	TCACCCTTCTCACTCTCTTTCTC	TCACTTTCTTCCACGCCTCC	59.5675	215
comp20330	ACACTCATCCTCTCCCTCGA	CCATGCTCTTTGAAGCTGCA	59.244	139
comp17669	GCTTTGCCCTTCACTACCCT	TCGAATGAATCCTATGGCGTT	58.7465	167
comp17669	AACGCCATAGGATTCATTCGA	AGCGTGAACGATCTTATTATTACCA	58.0105	198
comp18872	TGGAAAACGGCAGAAACAGT	CACCACTTTCCCAAACAGCA	58.566	181
comp9737	AAGAGGGAAGTGGCGTTGTT	ACCGATTCCAGCATTACCCC	59.817	267
comp9737	TGATTCCCTGGAGGATTTGCA	AGAACTCAACCACTGCCTCA	59.114	276
comp9737	GGTTCAGGAAGGCCATGACT	CGTAAACCGTTAAAGCTTCCGT	59.597	261
comp23200	GGTACCCCCGTTCTTGTCTC	CAGCTAGCGGATCCCTTGAG	59.859	143
comp9427	AACAGGCTCAGACCTCATCT	CACGATCGCGAACCCATTTC	59.012	171
comp25440	GTGCGATGCGGTGATGTTTA	TGGAAGGACAAATGTTAGCATAGGA	59.66	271
comp25440	TGTCGCCCTTTTTACCTGACA	CACAGGGCCAGACATGCATA	59.983	246
comp24987	GCAATGCCTTGTGTGTGCTT	GAACTCGGTCAACTCCCTCG	60.1795	270
comp24987	AGATCAGGACAGTCTCGGCT	TCGATGTGGGGCCTTTTGTT	60.1065	249
comp50947	TCGGAAGCTGACCTAGACGA	ATGCAAACCCCTGTGACCAT	59.9605	179
comp31701	TGGCATTTACAGCATCCCGA	TGCAGCGCCAGATTTCTCTT	60.034	202
comp31701	TCTTGGTCACGTTCTCCTGC	TCTCGGGCACAGTAATACGC	59.932	246
comp16257	CACGGCGAGGTTCTAGGAAG	GCTGGCTTCATCACTCAACC	59.686	266
comp27440	CTGGGATGCCTTTCTCTCTGT	TGAAAGATAGCATTTGCATATAAAAGG	58.2355	277
comp8704	AGAACTACTACCGTCGCCCT	CTGCTCCCTCTGTGGTTGAC	60.178	244
comp25474	AGGGTGAAGCGTGAGTGTAA	TACGTCTCAAACTCAGCCCC	59.174	161
comp24714	GTCAGAACCTTCAACACACACA	TCTTCTAGCCTCCAGGGACC	59.5125	205
comp11949	GTTTCCAATGCCACCACTCC	AGTTGCTGGAACCATTGGAT	58.3935	268
comp18046	CCCAAGCCCACATCTCAACA	TGCATCTTTCGGATTGGGCT	60.1425	200
comp11894	ACGCTTATCAACCCGCAAGA	GAAAAGGTTCACTGGCGCAG	60.0385	112
comp33094	ATTGCCACCCCCATTTCCAT	AGCAGTCCACCACTCTCTCT	59.9205	262
comp25826	CCTTGGATGGAGTTGTTGCC	AGGCTCCGACAGAGAAGACT	59.535	168
comp10209	TAGCAGCAGCAGGATATGGC	CAGGGAGGAAAGAGAAGCTGT	59.668	202
comp173664	CCGCCACGGCATTTAGATTA	GTTGTGCTCGACTTCTCCGA	59.225	273
comp25227	TGCCAATCATGTCCGCCTTA	CATGGAATCCAAGGCCGAGT	59.9265	263
comp25227	GTTTTTCCACGACGTCCACC	GGGCAGGGAACATGAGAAGT	59.682	195
comp10341	CCATTTGCCCCAGTGTCTCT	TGGATCTTCCGGGTTTGAGC	59.998	250
comp20317	CAAACCCTCGTGCCTCTCAA	AGGTACTGCAGCTGACCCTA	60.1045	236
comp20317	AGGGTCAGCTGCAGTACCTA	AGAGGATGGTGAGGGAAGCT	59.9575	262
comp67728	TGTCAATCCTCCGACTTCCA	AAATTGGAGCAACAGCCTGC	59.0205	102
comp14169	GCCGGCTCAGATGATGAACT	CTTGTTCGCTGTCTGGGAGT	60.0725	191
comp14169	CAGACAGCGAACAAGGGTCT	TGGGTCAAGAGAAGTGCACG	60.108	140
comp24771	CTGTTGTTGCTGCTGCTGTT	CCAGCCACAACCTTTTCAGC	59.9325	136
comp24771	GCTGAAAAGGTTGTGGCTGG	GTTCGCCGTGATTCCGATTG	59.9705	254
comp26162	TGGAGGCATTTCACAGGCAA	CAGCCGGCATTTGCAGTAAA	59.968	269
comp16826	ACAGTCCTGTATCCCCCTCC	GTGGAGGTGGGTTTAGTGGG	59.9965	278
comp16826	CCACTAAACCCACCTCCACC	GTGGGGTTGCTGAGGAGTTT	60.0705	220
comp137983	ATTTGACGGTGGGTCTGGTC	TAATGTGCACGCCATTGTGG	59.7195	276
comp19991	TCCAATGTAACCTTTGCCCAGT	TGAAGTTGCGAAAAGGAAGCA	59.5685	253
comp21434	CGTCGGAAAGATTGTGACACC	GTTTGCTGGAACCAAGCCTG	59.7535	228
comp10679	AGTAAAACTCCATGGCTGCA	TGTTGCCCTCTCTCTCTCTT	57.549	265
comp10679	TGAATCCTCGTGAAGGTCCT	GCTGGAGTGGCAATACTCGT	59.0845	244
comp10679	GAACGAAGAAGGTGGCCAGA	CACTCCTCCATTCCCAAGCA	59.818	251
comp30820	GGAGGTTGAACACATGAACCC	GGTGCACAAATTGGTGAATCCA	59.538	252
comp20005	AACTGCACCTCGATGAGACT	TATTGCAAGAGCCCCTGCAA	59.35	198
comp11323	CATCGACGTTACCGGGAGAT	ACTGACATTATTCGGGGCGA	59.2525	271
comp20268	TCCCCTCCCCTTATGCAGTT	TTGGGGGTGTGTTTGAGTGT	59.9605	267
comp12885	TCCCTAGATGCGGTCTTCTGA	TTGAGACCAAGGATTCCGCC	60.0495	224
comp25038	TCAGTGGACCATTCGGATCA	AGGAAGTTGAGTGAGCAGGC	59.1985	206
comp25038	GTGCATCCGAGCTCTCCATT	ATCTGTGCTTGTGGTGCCTT	60.179	248
comp25038	AAGGCACCACAAGCACAGAT	AGAGCACAGGTTCTTCCACG	60.0725	226
comp13569	AGCTGGCCAGAACTTGAGTC	ACTCTATGACCACCCTGCCT	59.9605	163
comp41812	TCATTACACACCGCCATGGA	GTCAGCTTCATCGCTTCCCT	59.746	123
comp10255	GTTCATGAGCAGCCAGAGGA	TGGAACTGGACAACACAGGT	59.4165	279
comp270489	AGACAACAAAGCAAACGACCA	AGTCAACAGGCCTCTAGGGA	59.249	112
comp21629	AGAGCCACTTGCCTGTCTTC	AACGCCATTCCCAACCATCT	59.962	278
comp27291	TGAGTAACCTGGGTGCTCAA	CATCATGTATGTTTGCACGGAT	58.0065	197
comp20577	TTTTTCTGGAGGGTCTGCGT	TTCCTGTGAAGTCAGCACCA	59.3455	246
comp8926	TCCTGCTGAGCTTGAAGAGT	AAGGTCAGGACGCACATTGT	59.2725	252
comp25988	GGTTCCAGAACATGCGAGGA	CGGGGGTTGGGTAATAAGGAG	59.947	205
comp18288	GCTGTGCGATGAAACCCAAG	GGATACTCATCCGACGGTGG	59.898	132
comp10558	ACGGTCGCTTCAACAAGGAT	ACACAGAATATCACCACGCA	58.602	256
comp10558	GGTCAAATCAGCGGTGAGGA	ACGAAGTTGAGGAAGAAAACTCTG	59.612	279
comp29113	GTGCTGTTTGAGACTCTCACT	TGTCGCACTGTCCTCTTTCC	58.9305	204
comp24367	CTTCCTAACACCGTCGGCTT	GCATTCCTGTATGGGTTACCCT	59.9315	253
comp8787	ACCTACCCCCACCAATATCAC	TTATTGCATGAAATGGTCCTAGATG	58.176	172
comp12098	CTCCCTGAACAACGGTCTGG	TGATGCATTCATGGCTTCCA	59.087	267
comp26700	ACCTCCCACGCCTTATAGGT	CCATCTCCACCAAGACGCAT	60.0695	253
comp26700	GAAGGTTTCCTTGGGGGAGG	TCGCGCTCCAGATCTTTCTC	59.9295	179
comp9483	TCAGCTTAATGCAGCCAACC	TCCCTTGTGCCATTTGGGTT	59.464	140
comp29964	TTGGAGGCAAGTTTGTGGGT	GCTTTTGCTGTAGCTGTTTGC	59.622	174
comp19868	CTGTGGAGTCAGCGAAGTGT	TCAAATTTGGGAGGCCTTGGA	59.909	251
comp24538	GCAGTTGCGGCTATGTTTTA	ACGGAAACCTTTTGCCTACA	57.368	166
comp24538	TGTAGGCAAAAGGTTTCCGT	GGTGGGGGTGGAATTGATGT	58.8035	255
comp218337	TGCAACCCATGTTTGACTCA	GGGTATAGTTAGGTGAGAGCCG	58.6895	102
comp21335	CTTGTAGACTCCGCCCACTC	CTGTACTGGTGGTGCTCAGA	59.4285	250
comp14149	CCCCTCCCACCAATAAAGCA	TTAAAGCTAAGGGCCCACGG	59.85	170
comp25315	TGCGAGGCCATGATCTGATC	TTTTCCCCGCGTGTGTATGT	60.108	178
comp21171	CCCTGAAGTGCAGCTCCTTA	AGTCTGCTGACCATAACTACAAA	58.4505	280
comp18801	CTTTCATGCTGCGCCATACC	CCTGTCGGGTAGTGAAGGTG	59.8615	257
comp10533	GTGAAAAAGCGTCGCCCTTT	TCGGAGAAGAGGGTGGCTTA	59.9645	179
comp10533	CCACTCTCCGGCTAAATGCT	TTCGAACCATCAGAAGCCCC	59.928	242
comp10533	AGAAGGACGCAGAGCTGTTC	AGGGTAAAACACGGCGAGTT	59.9655	275
comp181644	CCCACTGATCATTGATCTTGCC	TGGACCTGTCTGTGAGTGTG	59.3125	159
comp21074	TGAGGCCAAATGTTTTTGCCA	TACACGGATGTCAGCTGCAG	59.8105	254
comp23856	CAAGCCCTTCAACTTGCACC	TGTGGGTTGGCAGCAACTAT	59.9275	198
comp9900	TGTCATCCCTTGCCAAGCAT	CTTGTGGGGATCGGCTCTAC	59.9275	198
comp10071	ATCTCTGCTGAAGCCATTGC	GCGAGGCAAACTTTCACCAG	59.3245	115
comp10071	CAAATTCTCGTGCGCCACAA	GGGCTCTAAGAACGAAGAAGCT	60.0675	260
comp14271	AGGATAGCTTTCAGGGAGGACT	TCTGTCATGCCTAGGGACCA	59.99	251
comp84704	TGCTGCTAGAAAGGTGTGTGA	GTTGGCATGGACAAACCCAC	59.7755	253
comp11210	TTACAAGACGGCAACCACGT	ACACTCAGGTCATTTTTCTCGT	59.053	176
comp23146	ATGCCTCCTGATAAGCTCGC	GTTGTGCCTGTTGCTCCATG	60.002	265
comp23146	GACCTACCCCTCTCCAGTCA	ACACAAGTCCAGTCTCCTCT	58.6375	222
comp12739	TGTCTTGTTCCAGTGGAATGG	AGGAATGATGTCATGTTGCCCT	59.081	152
comp18784	TGTATCCCACTGAACACGCT	TGGGAATTCCAGCACTCTGAG	59.373	237
comp164483	ACAGCACTGCACACTCATGA	GGCTGCTTGAACCTGAAATGT	59.639	168
comp27172	CCACTTCACGATCATGCTGC	GCATTTCATCTGTTCCATGATGC	59.2875	277
comp20226	GGAGAACTTCGTGCTGGTCA	AGTGTCAAGCGGCGTAACAT	60.143	233
comp13310	CCCGTCAATCGATAAGGCGA	CAACATCAGGGGCATTTCCT	59.0555	275
comp12762	ACAGCTTCCCTGCAAGAACA	GCTGGTTTCCTCTCCTCACC	59.9265	201
comp177851	GCGCTGTTTGTTTCTGAGCT	AGGCGATTGTTTGAGGGGAC	60.007	137
comp13480	CTCACTTTCTTTGTGGGCGT	TTCGGATGTCGGCGATGATT	59.2935	194
comp213003	ACAGATTCAACAGGTACCATACGT	TGTGCTGAAGGTCTGTAATGGA	59.5705	210
comp21348	TCCTGTGCTTGTTGGAAGGT	TCAGGGGAATGTTACGATTGGA	59.304	257
comp28815	TGTCGCTTGATTGTTGGTGC	TGCACAGCAGTTTCAGCAAC	59.794	131
comp27659	TCCATCGCCACCACATTCTC	CAAGAGCCGGTCTTCATCGT	60.1085	231
comp23936	CAAGGCTACCACGAAACCCT	CGTTCAGCCAAGAGAGAAGAGA	59.867	236
comp26086	AAAGCTGAAGGCATTGGGGT	AGTTGAGTAAACTCTGATGGATCACA	60.0965	249
comp17613	ACTTCTAGCAGCCTCCACCA	CCCAACGAGAAGCTCCAGTT	60.255	255
comp17613	CCGTTTGAAGCCCAGGTTTG	CTGCAATTATGGGCACGAGC	59.969	229
comp25287	TGTCTGAGAGTGTCCCTCAGA	AAGGGTCGTGCCGGAATAAA	59.6245	263
comp22699	ACAACACAAGTATGGTGCAAACT	GGGACTTTATCACCGCTGCT	59.7045	102
comp5867	GCCTTCTGCTTGCTTTATCAGC	TCCAAATGGTGTCTTCTGTAACA	59.2185	101
comp24039	CCCCATCCCACCCAATACAC	ACGTCTGTTCCTCCGGTTTG	60.178	280
comp14287	CTAGCCTCTTTGCCACAGCT	TGCAATCAAGAGGATGCAAGA	58.98	194
comp29029	ACAGTGGTCGGAGAGTGGTA	GAAGAAAGCCAGCCATGCAC	59.9985	213
comp29029	CGGTGGAGATGGGAGATGTG	GCAAGCGCGCGAAAAATTTA	59.594	224
comp21431	ATTTCTGGCCCAGAGTCACG	CGTTGAGCTTGCGTTTCTCC	60.0735	204
comp21431	TCTAGACTCGACCCACCTCA	CCCTACACGTGCTTGCAAAG	59.386	230
comp21608	TGTTGCATGCAGTGATTCGT	TCCTATCGTCTTCCACAGGA	57.9705	279
comp120674	AAACTACCACTGCCTGGCTC	ACTCTGCTCTTCCCACCTTTC	59.807	124
comp18681	TCTCCATTTTCACTTCCACGGA	ACGCAGTATCCCCTTCAGGA	59.977	162
comp11527	TTGGAGCAGGGTTTTGGGTT	CCATCGCCATCACCACATCT	60.1055	113
comp23996	CTGGTCGACCATCTTGTGCT	ACGCTTTTGGGGTTGGAAGA	60.0715	226
comp23996	TCTTCCAACCCCAAAAGCGT	TCCGATTTCCCCAAACGACT	59.709	258
comp28675	CACACATCAAACCATCTCAGCT	TCAGCTTCTGAACCATGCCA	59.2595	269
comp28675	TGGCGAGGTTGGAGAAAGAT	GCTCCCACAACAATTCCTTTCA	59.194	278
comp24291	CGGAGCTCCCAATTCTGTGT	GAGGCAAACACAGCGATCAC	59.9345	262
comp32217	GAAGCTGGCGAAGGGATCTT	GGATTGTTGAACACGTTTGCG	59.664	279
comp146443	TGGCCACAAAGGAAGACCAT	TCATAACGCAAGCAACCTGC	59.4985	226
comp24288	CAAAGGGGGAGAGCCTTGAG	ACCTTTGAGGAATCCTGCGT	59.671	155
comp24288	ACATCGGCCAAGCTAAACCA	TTCGTCTCACCTCCAATGGC	59.999	262
comp22170	ACACAGCAGTCAATGGCTGT	TGTTCACCCCTTCGTTGTCC	60.179	258
comp17696	ACATACACAAAAATGGTCCACAA	CAACATGGACTAGGCCGACA	58.445	273
comp17696	AGTAAATCTGTGCAGGGGGC	CCTCCTCCACCCCCTGATAA	60.032	262
comp12550	TGTCACGCGTTAGTCTGTCT	TGCTTCAACTACGAGCAGCA	59.509	216
comp71666	CGCGTGAGTGGACGATTACA	AAGATCCCATTGCAATGCCA	59.293	267
comp64058	CCTGTTGTTGCACCACCATC	TCTGGCATATCCACTCCCCA	59.8575	227
comp19914	AACAAACCCAACCAATGCCG	TTCACCAGGTTCGGAACTCG	59.9305	170
comp214305	GGCAGAAACTTCCAACCCCT	TTGGCTGTGTTCGATTCTCA	58.8185	159
comp58190	TCGTTCTCCCTTCTAGGCCA	ATGACAGCAAGCCAAAACGC	60.139	187
comp19059	GTCCCCGTGGCAAGATCTAA	CCGGTGAGGTGATCCCTTAC	59.498	240
comp15884	ACACTTGAGGGAGGGAAAAGA	CCTCCACACCCCAATCTTCC	59.3075	148
comp15884	GAAGATTGGGGTGTGGAGGG	ACGCGCCGATTGTCTTAGAA	60.0715	213
comp15884	ACTTCACGCACTTCCACAAGA	CCCCTTTCTTTGCCATTCAGG	59.7915	250
comp15884	TGTTTCGGGAAGGTCCATGG	AGTTCCCACAGTTCCCACATC	59.944	240
comp27695	TGGAGTAATGAACCAGACACCA	GAGAAGCCTCACACCCTTCC	59.53	155
comp27695	GAGGTGAGGGGGATTTGGTG	CACACAGACCAAGCTCAAGC	59.722	157
comp27199	GTGGTTCCTCTCACGGAAGG	TGAAGCCAAGTTGGGGAAACA	60.1895	236
comp24136	ACTGGAATGGAAACGGTGGT	ACAAAAGGCCGGGTACAAGT	59.6695	251
comp79362	TAGCCCGCTCTCCCTTACTT	TCCGTACTGGTCTCCGGATT	60.033	229
comp16906	ATGAGCTGCGTGACTTGGAA	GATGCTCCCCTGATAGTGGC	59.9645	262
comp19828	AACCTCCACATCGTCGCAAT	CTCACGCTCAGCTCCAAAGA	60.037	177
comp19828	TGGTGGGCTGGTTTTGAAGT	CCCATCTCACACGTCTCGTT	59.8945	230
comp64283	ATCAAGGACTGGACACTGCC	TAAACACAGCTTCATGCAGC	58.3395	240
comp34486	TCCCCTGGTGGTGAGTGTAA	GCTTGAATCATTTGATGGCATCG	59.6855	132
comp18960	TCTCCAGGAAGGGAAGGAGG	GCAGAGGCAATCACTGAATCG	59.8135	236
comp1885	AGTGGACTCAGTCAAAGCCAG	AAGTTGCCTCAGGGATGCTC	59.982	127
comp69602	TGTGGTAGCATGGAGAGGAAG	CCCCCAGGACTGAACTCAAG	59.42	247
comp25235	GTGGTGGCCACGAGTCAATA	ATTCACCTTGGACTACCCGC	59.8925	168
comp29124	ACCCTCTCTCAACGCAACTC	CATGCACGTGAATTTGGGGG	59.895	109
comp25485	TTTCTCAGCCTCTCGGATGC	TGCGACACAATCCACCATCA	59.8935	261
comp24946	CACCCATCACAGCATCCAGT	AAGGCATTGGTGTACTCGCC	60.356	257
comp28462	TCGTTAGGAAAGTCTGCATGGT	AAGGCCAAGGTGTAAAGGGG	59.792	153
comp28462	AAGGCCACCCAATCTCCATG	TGCCTTCATCGTCAAGCTGT	59.999	270
comp22130	TGGCCAATGTCCTTCCGTTT	ACACACCCACCAAGAAAGTGA	59.9475	243
comp12789	GCTAGAGCCTTGAACCTCCC	GCTTGCGCAGTCCTTCAATC	60	268
comp42221	TCCTCCCTCTGACTCTCTGC	AGGTAATTATATCAGAAATGGTGCAA	58.5195	104
comp266	TCAGTAACCAAGACCGGAGA	TCTGTGACTGTGCAATATGGCT	58.8645	101
comp26498	GTTCCCTTCAAGGTACCCGG	TCTTCTCTTTTCCTTTCCCGCA	59.965	266
comp9082	GTCGGATCATGCCTCCCAAT	AACCGCACCCGTTGTTTTTC	60.035	152
comp10017	GGGGTGATCTGGCTGTTGTT	GCTACGAATCTCAATCGCGC	60.0455	272
comp15403	ACTGCCAATCAATCTAGCTCA	GACACTCAGGGCCACACTTT	58.6295	256
comp30095	TCCCTAATCCTACGCGCTAC	GGACGGGGTAGTGTTCCATC	59.2905	271
comp11060	TCGGTCCTTTGTTTGAAGCCT	GGGCACGACACGAGTACTAC	60.1565	217
comp19126	TGGTCACTTTTGTTCCATCTGC	CCGCGTCAGGAGGAATAGAG	59.5325	204
comp30548	GACCCACGTGTGAATACCCA	ATGATGGGGAATAGCTGCGC	60.1425	279
comp25612	AACCAGTGTGGCTATTGGCA	ACCATCATCCCCACCCTGTA	59.921	262
comp5972	TTGTGTCAGCTGGTATGCCT	TCAGCATGTAATAATCAACCGTGA	58.942	142
comp33789	AGATATGTGGCAGCAGAGGC	ACACTTGGGGAACTTGGCTT	59.815	258
comp11589	CTTATGTGCGTGTGTGCTTGT	GAAACACACACGGACAGCAC	59.854	194
comp19195	TGTTCCCGGATGAAGAAGCC	TGGGTGGTAGTAGTGGCACT	60.107	263
comp135491	TGGGAACTGTTGCAACCTGT	CGAGAAAGGTAATTCGGTGGGA	60.064	237
comp325229	TGTGCCAGATCACCAGTTGG	TGAGCATTAAATGATTCAACAGTTGGA	60.1455	226
comp20967	GGATTCCTCTGTTGGGCGAA	GCCGCTACTAGACGTTTCCA	59.9315	187
comp51582	GCCCCAGCTTCTCATTCTCA	CACCCCTGAAGAAAGCTAGCA	59.871	182
comp138757	CAAGCTAAGGTGTCTGGCCA	GGATGAGAGGGAAAGGGAAGC	60.0485	212
comp26342	CAGGTGCTAGAGTGTTCCGT	AACACAGCCAGCTCACACTT	59.7515	267
comp8417	TGGTGTCTAACTATTGGGGGAG	ACCAGCTTTCCACAAATCCA	58.254	235
comp15394	CCGACCCGACAATCTACGAC	GGAATCATACGCCCGCCTAT	59.9995	277
comp9478	TGCTCCTTCTCTTGGCCTTG	CTACTCCTGGCACCAAAGGG	59.999	102
comp14646	ACACCAATCACCTACCACCA	TGACCTGCCAAAATCGATACA	58.1085	268
comp14646	TGTATCGATTTTGGCAGGTCA	TCCTTGTGGCCTTGAACTCC	58.774	213
comp17274	ACCTGGTTCCGTTTTGGGTT	CGGACGGAACCCTATATCGG	59.754	206
comp21382	GCTGATCTTCAGGTGGAGGG	CCCTTCCACAAGACAGAGCC	60.071	216
comp15416	GTGGACACGCATTCAACCAC	TGAACAGATTCACCCTCGCC	60.038	133
comp15416	GACAACGGTGGAGTTAGCCA	ACACACACGTTCTCACTCATCA	59.9325	113
comp13940	ACGACTCTCTCTCTGCGTCT	CCCTTAATTTGCTCAATGCGCT	60.098	170
comp24378	TACGCAGTAGGGGTCAAGGA	TCCATTCCACCAATCTCCGC	60.0335	266
comp82423	GCTGTGAAGTCAAGCAAGGG	AAATGTTGCACGTTCCACCG	59.6875	189
comp9418	TGAGCACCTTAAGCATCCTGT	ACACTTGGCATCCACCTAGC	59.7025	223
comp9246	ACCGAGCTTGTGTTCTGGAA	TCAGCCCATTTCCCGAGAAA	59.418	280
comp9246	TCTCGGGAAATGGGCTGAAA	CCAGATCACTCGTCGCCATT	59.7415	227
comp19975	GCTGTAGCTGTAGGTGGAGC	ATGTCCTTGACGTGGGGTTC	60.0715	101
comp361	GGCATGTGTTCTGTTCTGTTT	TCCAACATCCTTTGAACTTCTTGC	58.623	246
comp13809	ATAACCCAAACGCAGAGCTG	AGAGGGGTTCGTTGAATCGG	59.149	236
comp24638	GCCTAGGTAAAGCTCGCCAA	TGGGTTACTGGCAAATCTCGT	59.879	238
comp24638	TTGGCATCCACCTTCGGATC	TTCTTCCTCCTCCAGCCTCA	59.995	156
comp22794	ACAACAGCAACCACAATGCA	TAACAGCAGCCTTTCCCTGG	59.5695	203
comp22794	GAGGAGCAACCGGTGTAACA	ACATCTCGTTGAAACCCTCCC	59.9815	225
comp326061	CGGACCCCTAGGCCATGTAT	AAGAACCCAGCTCACCAACA	60.1425	122
comp11925	TGGTTCTTGTTCTTGGTGGT	CTTGATTCCTCCGCTGCTGA	58.6445	224
comp24718	GCTACGGTGTGTGAGCACTA	AGTCATGTCTATTCAACTTCAAGCT	59.143	247
comp25603	CAAACCGACCGCGAGAAAAA	ACACGCTTCCACAACCTTCT	59.7575	268
comp17107	ACACACAACTGAAGCACCCT	TGTGTGTGTTTGCATGCATGT	59.804	260
comp22606	CGGAACATGCCTCTTCGACT	TCGCCATTGGGATAGTCTGC	60.001	274
comp22606	TGGGCTTTGATTGTTTGGCG	TTCGAAGGTTGCAGGATCCC	60.001	255
comp24260	GACATCCCATCTTTCGGGCA	TTGAAGAAGACGAGCGACCC	60.073	104
comp91849	TGGCTCTTTGCTTCAGCTCA	TGCATCACATTTGCAGTCACT	59.3295	185
comp24633	GTGTTCACGCTTTCCAATTCCA	GGCAGTGCCCAATACTTTCT	59.0635	263
comp16873	TGCAGCATAGAGAGCCTTCC	TCCATTGCTGCTCCCACAAT	59.7465	192
comp22501	CAAGGACTTCTTGCTGCAGT	AGTTGAGTCACACTTCATTATTTCCA	58.7	261
comp89312	ACCACAACCTACTCTTCCACG	CCTACCATCTTTCCTCATGCCA	59.742	240
comp253941	TGGAGGTGCCACAATCCAAA	GGTGAAATGCCCTGCCAATG	59.9605	112
comp21986	CCCGCATGGTTTGGGATGAT	CCAATAACCAGTGCTTGATGACA	59.999	275
comp2588	CTGCTGCCCCCAATCCATAA	CACCTGACCTGACACCTTCT	59.527	256
comp21156	GGTGTCCCCATTTTGCAGTG	AACCTGCACGTGTCATGTGA	59.9305	208
comp25089	ACACAAGCCTCCATTACTGTCA	TCTCCCTATGGATGGAGGCA	59.53	278
comp25477	TGTGAGACATCAATGCAAGGA	GCAACTGCAAAACGTGGTTG	58.4665	258
comp51042	CGGCCATAGCAATAGGGTCA	AGTATCATGGAGGCAGGGAA	58.7035	165
comp25462	TGGTGGTGGTAAAAGCCTCA	TCCTGGTGCTTCACTGTGAC	59.523	209
comp25653	AGGAACAACCCGCGAAAGTA	TCTTCATCAGCCACACCCAC	59.7845	173
comp25830	AAAGGCCAAGGCTAAAGGGG	CCCACTAAGCTCTGCCAGTT	59.963	277
comp8070	CGTCTTGCTCGTTATGCTGC	CAGTCGGTGCTTCTGATCGA	59.9015	269
comp152990	GACCATGCTACTTGCTTTGCT	TCTCGTCCAGTTCTTTGTACCC	59.4435	160
comp25254	GTCCGGATTGAAGGGTCACA	TATCCGAGAATCACCCCCGT	59.891	214
comp253269	TCCCTTTGAATGCTTGCTGC	AGGTGGATGCATCGCTTCAA	59.715	189
comp14737	AGCATCAAAGAAGCCCTTGAGA	TCTCTTCTGGCCCCGTTTTT	59.741	142
comp22890	TTGTTTCCATCACCCTGCCA	TCCTTGAGCGGTGACCATTC	59.9245	270
comp22890	GTCACCGCTCAAGGATTGGA	TCACCAAATCCCACACGGAG	60	195
comp22890	GTCACCGCTCAAGGATTGGA	TCACCAAATCCCACACGGAG	60	195
comp22890	CTCCGTGTGGGATTTGGTGA	TCCCGCACCAAATGGAAGAA	59.9265	179
comp11563	GTGAGATTGCTGCAACGAGT	TGAATTCAATGGAAATGGGTGTT	58.013	229
comp26120	ACCTCTCAGCGGGAAGAGAT	CACGAAAGAGTTGCACCATGG	60.051	173
comp26120	GGCGTTATGGCAGTGTTGTT	ATTGACTACAGTACTGCGTGT	58.234	213
comp22996	TCTTCCTCCTCCGTCGTCAT	CAGTTCGCGAGTTTGAACGC	60.376	167
comp88808	AGTCGCTGTTGATCATGTCTGA	CACGCCATGAAAAGTCACCC	59.7635	226
comp25327	TCAATTTTGATCTTTTGCCCATTTGA	CCCACACTTAGGAGGCACAT	59.191	277
comp25327	TGGGTTGTGTTTGGGAGTTCA	ACAAGCTGAAACAGAATCTAAGAAA	58.593	276
comp22133	GCAAGGAGCTTTTGAGTGCC	AGTGATTGATTGGCCCATATGA	58.7905	273
comp14749	GCGTGACTAGGGACGTTGAA	GCAGGTAGTGCGAAGGAGTT	60.038	140
comp99000	TTGGCCATGACCCAAACCAT	AACTTGTAGGAACGGTGGCC	60.215	133
comp17705	GCCGAAGCCGAGTCTTCATA	ACCGAAAAATAGATTGTATGCATGT	58.782	246
comp12223	GTGTGAAGTGGAACCTGGCT	TGAGGCTAGAATACAGTACCACG	59.774	214
comp29682	GTCACCACCACCACCATTGT	GCGCAAATTCCGATGCTCAA	60.323	243
comp9045	CACCTTCTCAGACTTCGCGT	CCGTAGAGTTGTGCCTTGGT	60.002	247
comp12051	TCAGTCCCATGGCAAGCAAA	CCTGCTGGCCTTCTGTTTCT	60.215	181
comp12045	ACAACCCAACCGTAACCCAA	TCCTTTGTCACAACCGTGGT	59.744	243
comp25160	CGGAACTAGAGATGAGTGACTGC	ACTCAGACGATGAACTGCGA	59.803	254
comp14082	AGCCAAAGTCATTCATTCCCT	TCTCACGTATTTGCCGCTGA	58.646	230
comp24842	CCCGTTTGCTCTTAGTGGGT	TCCTTGTCTCTTTCGTGTTCCT	59.6325	188
comp221124	AGCCTCTCGTTTTCACTCTCG	TCGGTTCCTCACGAAAACCA	59.8015	232
comp221124	AGCCTCTCGTTTTCACTCTCG	TCGGTTCCTCACGAAAACCA	59.8015	232
comp25640	TGCTCTAGTGTTGCAGGTCC	CCCAGAGTGAGCGTTCCTTT	59.8215	226
comp22972	TTGGAATGTGTACCCACCAG	GGTGGTCTAAAGCTGAACCTGA	58.6915	186
comp211356	GAGGCTTTGAGGGGGAAACA	GAGAGACTTTGTTAAGAGGGGGA	59.5245	121
comp19969	TCCTGTTTCCCCTGTTCTGC	TGTCAACGGTTTCAGCCTCA	59.8555	217
comp32714	TCAGATGAGCCTGCAGAAGC	GCTTTGCAATGCCTGTGGAA	60.037	219
comp19067	TCTTCTCACTCGAATCTCACG	AGCGAATCTGGTTGGAGGAA	58.1335	122
comp13108	ACCCCAAATTAAACCAGCAACA	TGCCTCTGAGCCTGTTATGG	59.2075	270
comp13108	TCGTGACACTCACCCAACAA	CTGTCCCCAATCCCATGCAT	59.784	253
comp20976	CAGTGAAAGGAGGTGACAGAGA	GGTGCTGAATGGTGAATGGC	59.598	182
comp34120	ACTGAGTCTCACCAGAGCCA	ATTCTCCGGCACTCAACAGG	60.1075	165
comp26417	CCAGGTACAACCCACCTTGG	AGCACAATCACGGTGACCAA	60.215	278
comp9873	GAGACAAGCAGAGCTTCGGA	ATCCTCCTCCAGTTCCTGCA	60.004	109
comp25873	TCGTCACCGTAATCTGGAACA	TGAAGAAGTTGCAGTTGCCT	58.5275	257
comp25873	TCACCACGCGCTTCTTAACT	TGTTATACTACGAGGTAGTTTTCTGGT	59.7865	259
comp183710	TTCTGCCAGTGGATTTGGGG	TCCCAAACCTCAGGTGGAAC	59.8875	178
comp13003	CCTGGCCCCTATGTCAATCA	CCACAGTGAGAAGCTTGCTG	59.1405	280
comp15212	CATGGGTCATGCACTTTCGT	CGCATCCATTGAAGACCAAGC	59.517	153
comp13701	TTCCATCAACCCAGGCCTTC	TGCCCATGGATTCAGTCTCG	59.8905	236
comp15242	GGAGGTGAGATCAGCATCCG	CAGCGTTGCATTTTCTGATTCA	59.1995	196
comp18424	TCCTGAAGACCTTGACACGC	TGCTTCATTCAAGGCTGTAGC	59.4395	247
comp27742	GGCTGTGAATTGGAACACCC	CCTGTTCTCTTCTCCCTTACGT	59.285	280
comp27102	ACAGAAACACACGCCATCCA	CACCGCCTTCACGTACAGAT	60.144	277
comp21260	CGTCTATGAGAAGTGGCGGT	AAGGCGAAGAAGAAGGTGCA	59.7175	256
comp16051	TCACACGACGTCATTAGATTCT	TGCAGTTTGAGTTGCCTCCT	58.56	237
comp16051	TGTTGCCTTGACCTTCTGCT	TGCTCACTCGTTCCTTCAATTG	59.5045	203
comp18992	TTATCTGCGGGGCTGGATTG	TCCTTCAAACATCCCTACCAGT	59.461	182
comp24474	TGCTGGTGCTGAAGTAGTGG	GGCTGCCTTCTCAATACGGA	59.8935	260
comp26386	CCCCTGCTGGTCTTCTATTGG	AGCTCATATGGTGCTGGCTG	60.1565	216
comp26901	ACACAACTCCAGCAGAAAAGA	ACAGCACGCCTACGAACATT	59.019	246
comp45241	GGGTGGTGAAGATAACATCAAATGA	TGTTAAAACGGGGAAGGGCA	59.5815	263
comp22712	CGTAATCGTGGCCTTCTTGC	TTTTCGGAGAGCATCCCCTT	59.317	160
comp55457	TCTCAGGGATTATTATGTTGCTGT	TAGCAAGACACGTAGGCACC	58.7505	143
comp21534	TCGGAATCCTCCTCGTCACT	GAGATGCCCAACCCACTGTT	60.1425	127
comp21330	TCTTTCTGCATGTCGGCTGT	CGGAGAACAGACGGCAAGAA	60.1425	209
comp21390	TGTATCAAAATTAGCTCTTTTTCCACT	CCCATGTGGTTAGAGACTGCA	58.8215	125
comp21390	ACAGTCTCGGGATCCAAGGA	TTCCGGCCAGTGTTAAGCTT	59.9245	196
comp21390	GGAAAACGCAGCCATGGAAG	GAGTACCATGCTACTGCTACCC	60.0365	194
comp22480	GGCCAATGCTTGATCGGAAC	TAACGTGACTTTGCCGTCGA	59.934	135
comp15686	CCCAACCTCTCCGCAAAGAT	ACAGCCAATCCACGTACCTC	59.893	186
comp17026	TGCCTCCTGTCACACATTCT	ACCACAACTGCGTGAAAAGT	58.741	195
comp22292	CACTCGTTCCTTGGCATCCA	ACATGAAACCTCACTGGACAT	58.763	163
comp9072	TGCACAGCAGCAGAAGACAT	CCAAAGTATTCCATAAAATTCACCTTC	58.8325	172
comp25884	ACGTATTATTTGTGGTATATGTGGGT	TGAGTGTACCCTTCGTGCAG	59.086	273
comp21484	CCACTGCTACTAAAGACAGGGA	GGTGACTGCCCAATACTGCT	59.6015	191
comp12743	GGGTTGAGTCTATGTGGCAGA	ATCTTCAATTGGGTAGAACAACAC	58.435	240
comp172748	GTGTCTTTGGGGGAGACGTT	TGCGTCTTTACCTTCCCCAC	59.928	278
comp24960	TGGCAGTGAGTGTGGCTTAG	GCCACCAGAGTTAGTTCCCC	60	255
comp24960	GCTTGGGCTTGTTTTGGAGG	CTGACCATGTCCAGGAGCTG	60.037	247
comp24960	TGCAGTCGCTGTTACGATGT	ATAGTTGCGCTCAGTGGCAT	60.0735	246
comp15847	AGCAGAAGAAAACGTTGTTCG	CGTGGATAGCGTTGTCTCGA	58.7915	153
comp15313	TGGAGGATGGTTGTTCACGG	TCTCTATGACGGCTGGAGCT	60.035	166
comp15313	AGGTGCAGAGTTGTTCTCGG	AACAACTAATCCTACAATGCAAACT	58.7205	179
comp25330	CACCAGTACAGTCGGATGTGT	TGGACCCTGAGCTTAACGTG	59.704	259
comp66474	TTGCCCTGGTATCACGCAAT	CCCAACAAACCGCTGCAAAA	60.248	251
comp13560	TGAGTTGAAACTTGCACACCAG	AGCTCCTCCTTCCCACGTAT	59.8045	255
comp25331	TCCATTGCCTCCAAACCTGT	AGGGAGTACACTCAATGTTGCA	59.573	222
comp18812	CTCTTGCTCTTGCTTTGGCC	CTGCCTTCTCTTCTGCCACA	59.8605	274
comp270904	GTGGACATGGCCTCCCTTAA	TGGGCATATAAAAGTGGCTTTTGA	59.3005	163
comp100546	TTGCAAATTTGGAGCCACAA	CCCTGAATATAATCAAATAGCCTGC	57.4555	193
comp16457	TGGTCATGAGGCTAACACACC	TTGTTAGCATGGCCAGTGAA	58.856	172
comp16457	TCTCCCTCCTGCTCAGTCTC	AGCAGACTGAACATTGGGGG	59.9975	144
comp32004	GGGTGCTGCCTAAGAGCTAG	TGCACATTTAGCTGAAGACAGG	59.4085	173
comp28087	TCCATCATGCAGCAGCTTCA	TCTGGCCTTGCAGTACCAAG	59.999	154
comp2960	ATCAACAATCTCCCCGACGC	GGGTTGTGGGTTGAACTGGA	60.284	142
comp29436	CCCATCTTCTATCCTCCGTTCC	CACAGTCTGAGGCAGCTGAA	59.833	219
comp179032	AGCTGATCCAAGAACACTCTAAA	GCTGGGTATCAAATGCTTGCA	58.516	189
comp24785	CTCTCTTCTTCCGGCACCTC	GCGAGGAAAGCAACCGTTTT	59.8975	280
comp16948	ACCAAACCCTAATCACACCTCC	CCCGAGTTCTCAAGACCGAC	60.034	236
comp8157	ATGCTATTGCTGCGATTGGT	TGTCAATGATGTGCTTCTGCT	58.2645	248
comp28955	TCAGAGAGGGTCAACAGGGA	TTAGAGGTTCCCGCGTTGAC	59.7755	193
comp28955	TGCTACACCCTCGTCGTGAT	GAGTGGTAAATGCCTGGAGC	59.79	280
comp21187	GCAGCAGTGAATGGCATTGG	TACACTTTTCCCCCTCCCCT	60.131	261
comp21187	AGGGGAGGGGGAAAAGTGTA	AGGCTGCTTTGTTGGCAATG	59.884	231
comp21187	TGCTTCACCCAACACCAAGT	GACTACATTCCGAGCCTCCG	60.0015	234
comp21187	CCCTTCTTCTCACACCTCCC	AATTCGATCCTGAGGACGGC	59.6395	266
comp22363	TGAGGGAAACTTGTTTGCTGT	CCGGTATTTCTGCAAGTGGC	58.907	265
comp14254	TGTATCTGAAATAGCCCTCAAGGT	TGCATGAAGTTGTCTGAATCTCT	58.6875	161
comp130104	CCTCCAACAAGTCACCACCA	TTCATCTGGGTGCTGTGGAC	59.89	216
comp10997	GTGTTTTTGCTTGGTCTCCCA	ACGCTTTGTTTTTCGCCCAA	59.536	250
comp44837	ACATCGTAGAACTGAGAAAAATCCT	TTCTGCTGTCACTGGTCCAC	59.0955	276
comp19910	TGAGGGGGAGAGTGAAGAGG	CACTTACAGCGAGCTTTGGG	59.5795	278
comp24729	ACCATTGATCACTTCGAATCACC	TGCATTCAGGAAGTCTCCCAC	59.5275	271
comp23877	AGGGTGCAAAGGACAGATGT	AACCCCACAATCGGCATGAT	59.6295	238
comp22019	CGCTGCGCATTCTCTTCTTC	GAGAGAAACTTGTGGCCGGA	59.9695	167
comp22019	GGAACGATCGCATTTGCTCC	TGTTCACCAGAGAGGGAAACA	59.424	222
comp22019	TACACGGAATCTGATGCGGG	TCCATGCACCAAACCCATCA	59.891	131
comp19670	CCATCTCCACCTTTCCCACC	TCCAGTACCAGCCAGTCCTT	60.1065	200
comp61942	TTCCCCTCCTGTCAGTCCTC	CCAAAAACCGGAGCTTTCGT	59.793	235
comp22981	GGGCTTTCTCATACCTTTCCCA	TCTATTAGGGTTTGACTATTGACAACT	59.101	268
comp22981	ACCACCTCTACACAGTGCTT	ACCAGTGCTTACAAACCAACA	58.423	228
comp22981	ACATGGAATTGGTGGCTGTCT	TGTGGAGCGTATTTTTGAGATCA	59.1745	133
comp349	ACAGAGTCAATGGCTGGAGC	GCCAACTAAAACCAGGCTGC	60.037	226
comp15656	ACAACAGCGCCTGTGTTTTC	CAGCCGCAACAAAACCTTGA	59.8985	140
comp52811	TCACCGTTTGACATCTGCAA	GGACTTCTTCCTGGGCAAAAG	58.5755	139
comp16460	CAAACGACCAAGAATGCCGG	ATCTATCTTCGCTGCGCCTC	60.0745	145
comp24572	CGGTTCATCACCCACAAAGC	AAGCGTCTCCAAACATGGCT	60.005	203
comp60432	CAAGGAACGCGCTCACATC	CATCTTTCCCAATGCGGCAC	59.879	111
comp60432	GTGCCGCATTGGGAAAGATG	TGGGCATTCACTTTTACAGGT	58.971	262
comp136041	AGACCAAAGTTGCACACCCT	GGGATTCTGCGGGTTTGGTA	59.888	146
comp9275	CGCTTCTCTCCTCACCATCC	AAGGCGTTGGTGAGATGGAG	59.966	180
comp12443	TGCGGAGGTTTGTTTCCAAG	TCCATCTTCAAGTGGTGCTCT	58.995	186
comp21998	GGTGAGGGAGGGGATCTGAT	ATACCATGCCCACCCCTACT	60.067	198
comp21998	AGCACCCTCTCCGATACCAT	CGGCGATGGAGTGATTGAGA	60.001	267
comp21998	CGCCAGGCCTGCATAAAATC	GCTGGGGTCGTCGAGAATAG	59.969	273
comp21998	GCCTGCTACTGTGAGAGTGG	AATTGACACCCCCGACAAGC	60.501	169
comp10690	GAAGAGTGTTGAGGCGGTGA	AACCCCCTTCTCTCTCCCTC	59.9615	280
comp9353	TGTGTGACAGAGCGTGCATA	AACCTCCGACGACAATGACC	59.8605	265
comp7471	TCGTGCATGAGATTTTCACCT	AGGGTATCCAGGTATGCTCGT	59.0375	150
comp24761	AAATGATGACACGTGTCCCG	GCCACGGTGGATACTACCCT	59.804	280
comp24761	AAAAGGCTTTCGAGCGAGTG	GTGGCCACGGTGGATACTAC	59.6555	207
comp8510	TGGATTGGTCATGCTTCCAC	GCCAACAAACAAGAGGAGCA	58.565	138
comp119386	AGTACCCTGGAGACCTGGTC	CCGGTGTTCTTCCCCATACC	60.033	206
comp434927	AGATTCCTAGGACCAGCCGT	CCTCCTTCAATAATATCAATGCCTCA	59.544	257
comp9355	CTTGCTACGCTTCTGCCTCT	ATACCTCACACTGTGGCAGC	60.072	197
comp24821	AAAGGAGACACAGCCAAAGC	TGTTGTGGTGACAGTCTTGCT	59.3715	211
comp78	CTTTGGCCCTTTGCTTTGCT	CTCGTACCTCTTCTTCATGAGAT	58.5635	142
comp24226	TCACTTCCTTAGTCTCTCTGCAC	GAAATTTGGGTCGGATGCGG	59.6955	246
comp10284	CCTCTTTGTACGTGGTGCCT	GCCAGCCCAGAGAGATGTAG	59.7865	265
comp12522	CGAAGGCGGAGAAAGAGAGG	CGTCAATCCCTCTTCTCCACA	59.814	265
comp25052	GTGCTCACTCGTTCACCTGA	ACCACTATCTTCTGTCTCGCC	59.608	247
comp19042	AGCACGCCTCTTGGTACATT	GGCTCCGTTTGGGTAGTACC	59.8915	228
comp19042	GGTACTACCCAAACGGAGCC	GCCATTGGGTTCCGTGTTTT	59.8585	258
comp23348	TGGGAAGAAGGGATAGTGCC	TGATTTTGAAGCAAAGTGTGACGA	59.3455	184
comp18497	GCCTATGGTTGGGAACTCTGA	TTAGCTGCTACACCAGTGGG	59.4135	223
comp18497	GGAGGCGAAGAATTGAGCGA	GGTTTGCGATGTTGAAGCGT	60.25	206
comp18497	ACGCTTCAACATCGCAAACC	TGAATTCGAACGAAGCGGGA	60.039	116
comp26147	GTAGGGAATGGCAACGGGAA	GTGATGATGGTGGGGTTGGT	59.9975	161
comp405642	TCACCGGATTTGCGAGTTCA	TTTGTACCAACACGCGCAAG	59.969	179
comp25503	ACAACGTCCCTTTTCTCGCA	CCGGTGAGCAAGTTCTGAGT	60.0725	270
comp17593	TGATACTTCATCTGAACTAGCCAA	TCAGGGTTGGAGAGACACTGA	58.794	264
comp27804	GGAGGAGGGTAAAGGGGGAA	CCATCTTCCCAATCCACCCC	60.1795	266
comp19136	TCTCAGCACACTTTTCACCA	TGGAGAAGGTCAGGGACGAT	58.6255	269
comp19136	CGAGGTTGAAGGCGTTGTTG	CACTTCAAACTATACTATCTTCCCTCA	59.1725	157
comp12213	TTGCCCTACTGCTTGACCAG	GCTTTTGGAGCGAATTTAAGCA	59.194	236
comp19507	CTCCAACCCTCCCTCCAAAC	AACTCTGTCGAAGCAGACGG	60.0005	179
comp19507	CCGTCTGCTTCGACAGAGTT	GACATGTTGTGCATTGGCGT	60.039	244
comp23930	GTAGGGGAAGAGTTGCACCC	GTAACGTTTCACCGGTTGCC	60.038	253
comp23930	AGTGCATTTGGTAGACCGAGT	AGTGCTCTCCCATGAACTGC	59.706	241
comp23930	GAGAGCTGCGGGATGCTAAT	CGCTTGCTTTGCCAGGAATT	60.0015	267
comp27496	ACGATTGTCTCTGCGGGAAG	GCGGAGGGAAGAAAACTCGA	60.0735	259
comp19232	CCTACTCCAACACACACCCTC	GGGTGTCTCCATTGGTCGAA	59.837	178
comp18392	CGACATCTTGCTTGTCTCTGG	AGCCTCCAAAGCACTTTAGGA	59.1485	274
comp83660	GGATGGAAGCTCACACCTGG	ATTTTAGCCCACCAGTGCGA	60.178	263
comp15220	CATGGGAGGGTTGCAACTTG	TGTGTTGTTGGGAAGAGCAA	58.6295	229
comp15220	AGCAGCTGTTTTCCCTGGAT	ATGTGATGGGGCAGTGTGAG	59.814	239
comp17907	AGCAAGGACCTTGTTTACCCA	TCTGGGTTTATTGGTTCCTGCT	59.562	237
comp166494	GCAGCTGCAAAGAATGTGAGA	GAATGTGTGGAAAGTGGGCC	59.429	220
comp16699	AGCTGGGATGGATGCTGTTG	AGAACTTGGGAATGGAGAACCT	59.7025	266
comp18216	GCATCATGCATCCCTCACAA	ACAAGGATGAGACTGACAAATTCT	58.365	226
comp22278	CCATTTGCGGCAGCTTTCAT	AAACCAACTAGGCAGCCAGT	59.815	219
comp38056	TTCGTTTGTCTTGCCCTGGA	AGCCATCCATTCATGCACCA	59.9255	174
comp9959	GGTCAAGCTAGCAGAGGCAA	CCTCAACGAAATAAGTTAACATCAGA	58.892	280
comp11187	ACAGAGTGCTTCCATTTCTCACT	TGATGAACTTTGTGCAGACTTTT	58.6735	165
comp640354	GCATTGTGTGTGTATGCGCA	GCACAGCACAATTCACCATGA	59.92	162
comp157491	TTCATGGCGCTGGAACTCTT	TGTAGGCGTGGAACGAAAGA	59.644	222
comp11040	TGGGACATCTCATGGTAGTTCA	GCTGCAGAATGGGTCAATGG	59.0455	279
comp320948	TCACCTAAGCCTTCAGGGAA	CAGCTACCTGGCTCACGTAC	59.07	181
comp13279	CTCCGTGTCTCTCGCAGTTT	ATTAGAGGAAGGTGGTGGCG	59.7485	273
comp24452	GGGTCGTCCAGGATTGACAG	TGATCCTCCCGTCTCCAACT	60.0335	210
comp175753	TGCACAGCCATTGCAATCTT	AAGGGGTTGGGGTAGGCTAA	59.604	134
comp20203	ACTTCCCGGTTGCAAAGGAA	AATTCGAGCCCCACGTTCAT	60.0705	271
comp4826	AGACATCGTTGCTCCGTTGT	CATCACCTCGACGCCTAGAC	59.968	208
comp19282	CCACGATGCAATAGCCGAAG	CCCTCCCAAATCATCTCACCG	59.9465	193
comp19282	AAGACAGGAGAAGCAACCGG	CACTGGTGACGTGTACAGGT	59.7885	268
comp118217	ACCTGACATTTGTAACCGGGA	ACACTTCATCATGGTTCCGT	58.22	128
comp156903	CAACGGCCTCCTCAACCTAA	TTGGGCGAGAACGTGGATTT	59.9635	100
comp11851	TAAGCAGTAACCTCGGCCAC	TCTGAAGATGATCCTTCGTGCT	59.4945	242
comp15077	GCTCAACAAGAATAAGAGAACTGCA	TGACAGGGCTGAGGAGAAGA	59.8525	226
comp15077	ACCACCAGAGCTAGGGGAAA	CTTTCTCCGATCTCTCCGCC	60.074	199
comp15077	GGCGGAGAGATCGGAGAAAG	AAATTGAGGGGCCGTGTCTC	60.146	161
comp285975	TGATTTTTATGTGATCATCCCGCT	AGCAGGATTCCAATTTGCATAGG	59.1135	100
comp8044	TCAAAACCCCTCGCAGACTC	GTTCGGAGTCAGAGGTGGTG	60.0015	135
comp23093	GGATCAAGGTGAAGCCGGAA	ACGTACGAAAAGCGCAATCG	59.9715	255
comp23399	TCCTCAAGGAACTCGAGGGT	AGTGGGAGCAGATGGAGAGT	59.9215	215
comp25066	CCATCCAAAGACCTACACCACA	TGCCAAAGGACAAAAGCACC	59.748	267
comp25639	TCACCGTTACAAGATGCAATTGA	CCACAGCAATCAGGGGAGTT	59.446	258
comp25639	GACGCCATGCTTCTTGTTGG	AGTGCCAAAGCCTCTCACTC	60.037	214
comp260972	ACTTGGTGGTGGTGTTCTGG	GAAGTGTGGATCTGGTGCCA	60.035	194
comp21212	ACAGCTCCCTGATTCCTTTATGA	TCAGAATCCGTGGGAGGCTA	59.625	148
comp26395	CGAAGGCGGCTTTTGTGTTT	TGGGTATGAACCTTTCTATGGCT	59.7315	274
comp79373	TCATGCAACGGAACCAGATCA	GGGGATTGAACCGAGTGTCT	59.6915	146
comp24215	GCCTAACTTGTGTTGAGGAGC	TGTTGGTTCTGTGTCCCCAC	59.65	149
comp18921	AGTCCCAGATCCATCAGCGA	GTTTTCCGGCATTCGTCTCA	59.6225	223
comp64315	GGGTTGTGTGCTGCCAATTT	CAATGCCACAGAAGGGGGAA	60.0725	188
comp23851	GAAACAGCATGTGCCTTGGC	CTCAGCCTGTGAGCATGACA	60.3525	250
comp24341	TTTCCAAATCCCCTCCTCAAA	TCCTCATTCCATGGAATTTGTGC	58.3195	105
comp15260	CATTTGCCACGCCGATGAAT	TAAGGGCAGCGCAAAAACAC	59.934	132
comp15260	TGCCGTGCTTCTGATCTGTT	ACACCGCCAAACAAAATAACTACA	59.813	241
comp14336	AAGGGAGAAGTGGTGGAGGT	CTGTATTGGGCAGTTGGGGA	59.8865	154
comp135547	AGAGCAATGCTTGTTTCATGGA	GTTCCTCACCGCGAGATCAA	59.475	163
comp18670	ACCATTGAAGTGCTCCAAGGA	ATCTACTGTGCCAAGCCGTC	59.8415	212
comp18670	ACCATTGAAGTGCTCCAAGGA	ATCTACTGTGCCAAGCCGTC	59.8415	212
comp15577	TCCGTTGAGTAACTTGCCTCA	CGAAAGGCACCAAGCTGAAA	59.321	279
comp22612	GTGCCTCTTAAGTGTGGGGG	AGACTGCCTAAACGAATCCTCA	59.7455	226
comp22612	TCCGATTTTTGTTCCAGGTGT	AGACCTACAACAGCTCCTAACT	58.14	272
comp26535	ACACCAAACAAAACGACTGGT	ACCGTTTACTTCCAACCCGT	59.1835	187
comp19443	TTCTCTTTTTCCCCTCCCCA	ACTCGGAAAAGTTGCATCTTGC	59.095	278
comp19399	TGAACTTTCTCTCATGGAATGCC	CCAGAGTGTTCTATGGCCACT	59.2155	243
comp15531	AGGCCTAAAGAGTAACAACAATTTT	GAGACGGTGGTAGCTGGAAC	58.756	274
comp15531	CCACCACCATAACCACCTCC	CGAAGCTCAGTCTCGTGGTT	60.0365	210
comp28853	GGCTCAAAGGGTGTCATCCA	TTTGGAACGTTCTCCCGAGG	59.964	181
comp14479	CACGACCACCTTAGGGTTCC	CAACCATCTCCGACCACCTC	60.0725	182
comp13804	GCTCATGCCTCATCACATGC	ACAAACAGCATCCAACTCGT	58.861	272
comp30406	CCTGACTCTGGTTGCGACAA	CTAGAGGACGGAGGAACGGA	60.1785	277
comp15481	GGCAGAGGTAGCACCCATAA	CTGCAGTGCAAAGACGACAC	59.6025	197
comp22396	GCAACCAAACACACACATCCA	TGGACCAATCATAAATTGTCACGT	59.4285	162
comp20469	AGGTTTTCGCTCACCCACTT	CGATCAACCACTACCAGAGGG	59.84	263
comp14222	GGCTCTTGAGGCGTTCAAAA	CGCACTTGGGACCAGTTTTT	59.152	280
comp318578	TCTGGCTAACTAATGCACCACA	GGGCCATGAGAGGATGTCAG	59.794	177
comp20839	TGGTGGGTGTGGGTAGGTAT	ACTGATCCTCTCCCCCATCC	59.9925	257
comp31752	AGGTGCGTGATTTGAGGAGG	GCCACTTCTTCCACCGACTT	60.143	255
comp23240	TGTTGCCGGGGAAGAAATGA	GGCTGGAACCCCATACACTC	59.998	246
comp265577	TGCCTTACCTGCCAACAAAA	CATCTGTGCCACCATTAACGT	58.567	159
comp22253	ATGAAGGACGTTGTGGCTGG	ACACACGCAAACGGTTTAGC	60.289	234
comp22253	GCTAAACCGTTTGCGTGTGT	CCAGCTACCCGACTATCACG	59.8305	157
comp13838	ATCGTCCAAAGTGCTTCCGT	CAGCACCAACACTCAAAGGC	59.967	246
comp29798	TGCATTAAGATTGGGGCCGT	GAGAGGAGCTCGAGCAAAAA	58.974	195
comp611	ACAGGTAGGTGATCCTCCCC	TGCCCGACATTACATTGTCCA	60.0135	222
comp22860	AGCATGGTATAAGAATGAGAGGGT	TTTCTTCAAGCTGGGGTGCT	59.452	248
comp22860	AGCACCCCAGCTTGAAGAAA	TGCTTTGCGGCAAATTTCCA	59.854	246
comp24559	GCTGACGGCTAGGGTTTCTT	ACAAGATTTGGGCCGGCA	59.9595	216
comp15368	CTTCTCAACGATCTTGCGCG	TCTTCTGTAATCTTCCTCTGCG	58.799	195
comp27049	GCTTTTGAGCTCTGGGTTGC	CGTGGTGTTGTGGTGTCATG	59.866	177
comp13666	GGAGAGGGAGAGGGAAGAGG	GCAGTGCGAGACCAAAACAG	60.0735	129
comp89896	TGTACCAGTGCTGAAGCTGG	CCGAAATGCGCAATCAGCAT	60.107	221
comp16671	ATCAAACGTGTGTGTGTGCG	CTGCTGCGCTGGTAAAAAGG	60.0415	251
comp5521	TCGCTCTGATTCTCAGCCAA	CAAAGGGGTACTGTTGCAACA	59.037	231
comp28933	TCCATGTAGCTAATCTTGACAGCA	GATCTGAGAGGCAGCATCCC	59.9015	272
comp19257	AGCCTCATTCAGCTGTCACC	GAGCTCCCAGTTCGGTTTCA	60.0005	183
comp269967	GTGCACAACTGTTCAACATGGT	TTTCCTATTATGAGGGGATGCAA	58.7485	100
comp30042	CTCCCCAGAGGCGAAGATTC	GTCTGAACCCGCCTCTAACC	60.001	241
comp124723	TGTGGATGCACTGCTCAAGT	CAACTGCACATTCTTCGGGG	59.684	223
comp20986	ACCTCGAACCTCTCTCCACA	TCTTCCCATCGCGAAAACCA	59.9255	229
comp20986	TGGTGTTGCTAATTGGGGGT	AACCCAAACAGCAGCGGATA	59.7385	141
comp26635	GGAAGCGGTGCAGAAAACAG	CGGTTTGGCAACGAAACCAT	60.0045	202
comp25246	ACACCTCGGGAACTACCTGT	TCGAGTAAACCGCACAAAACA	59.4505	279
comp8332	TAGTTGCGTGAAGGCCTCAG	GCCTTTTCACCACCGACAAC	60.0035	220
comp15030	ACACTCAATTTCGCAACCGC	AGGAAGGCCTGGGATATGGT	60.0345	212
comp15720	CAGGTGGAAGAAAGAGCCCA	TCGTCAATGGCAAAAACAGCT	59.4585	211
comp60439	CCTCTCAATCGCATGGGCTT	TGTGGATGATGAGCAACGCT	60.2505	142
comp31460	TTCCTCCTCAACTGGGGTCT	AGTACCGCACTGTCTGCTTT	59.7065	253
comp18330	TGCTGACGATGGGTAGCTTC	TTGCAGTGAGGTGATGGTCT	59.3825	144
comp24888	ACCTGATAAATGTAATTGTTCACGA	CCCATGTGCAAATCAACAGGA	58.0955	134
comp260164	GCATATATAGACCCAGGCCCAC	TGTTTAAGAGATCGGGCCGG	59.958	100
comp25596	AAACCCGCTAAAGGTGAGCC	TGGGTGTCTCTTCTCTGCCT	60.3935	102
comp25596	GCCTCTGCATTCCCATCACT	GCCTATGCTGTGCTGGCTAG	60.4955	274
comp24479	ACCCTCGGACCAATTCAACC	CCCGCACGGATACTCGTTTA	59.9305	212
comp110045	AGGCATGCTTAGTCACCACA	TCGAGTATTTGACCGTCCCA	58.88	271
comp110045	ATCGACTAGCCCACTTTGCC	CTCAACCTTGCTCTCGATGA	58.723	269
comp21668	TGAGCAGAGGATGGGTCTGA	AGGAACCACTCTGCTGGAGA	60.0685	206
comp5567	GGATCTTTTCCTCAAGGATCAAATACA	TGTGATGGACCTTGATGATTGGA	59.5875	208
comp33634	TTTCGGAGTGCGAAGAAGCT	TTTCGGTCAATCGGCCTCAA	59.965	241
comp33634	GATGGAAGCGAAAACCAGGC	AGGTGAGGCCAAAGGAAAGT	59.4875	265
comp8871	ACTCAAATAACACAAGGAATCCCA	GCGAATGAAAACACGCCAAC	58.792	171
comp17627	TGCCCACTGAACATACTGGT	TGTCATCAACAACCATGTGCT	58.6755	134
comp177046	ATTGTTACACGGCGATTGGC	TCTCTCTTCATATGCACATCTTTGT	58.9515	160
comp160720	TGCTTTGTTGTGATCTCTGAGA	AGTCCTCAAAACCCCCTCCT	58.8815	127
comp10814	GCGGCGGAATATGGAAGAGA	CGCTTCGTCTGTTCTAAATCCA	59.3575	155
comp29419	ACCGAGCTGAAAAGGAAGAGA	TGTACTCCCCGAGTCAATGC	59.247	107
comp21919	TGCTTAGCAATAAGTAGAACGAAACA	GCCTGGTGATAGGGTTGCAA	59.838	275
comp21919	ACTTCCCAGCAACCAAACCA	GAGACTACCTGGGAAGTTCTGT	59.433	141
comp14873	TGAAAGCGTGACTTGCGTTG	CATTGTGCTTGCTGACCGAC	60.0415	212
comp20814	CACAGCCTCAAACGCAAACA	GCTGCTGGTGTTCCATGTTG	59.9695	226
comp23334	CCATCGTTGGGTTCTTGGGA	GCTCCAACCCTTCTTCCCTC	59.9985	199
comp10652	GTTTCTTCTCATCACCCGCT	AGAATGTTACGCCTTGGCGA	58.968	243
comp29626	TGTGTACTTTTAGCAGGCACA	AAAAGAGGGTCGCCAGCTAC	58.9175	255
comp29626	GTAGCTGGCGACCCTCTTTT	ATGCAGATTGAGCCCTACCG	59.9645	222
comp29626	CGGTAGGGCTCAATCTGCAT	AAGGCATAGTAGTCAGCGCC	59.894	206
comp29199	GACAATGGCACTTTGGCTCA	CCAACGAAGCCTCTAACACG	58.9855	261
comp428731	TGGCCACTAGTTTCTTGAGCA	TGTGCCGATACAACTTGAGT	58.374	185
comp22162	AGCAAGTATAGTCATAACATCAAGTG	GCATCTGATTCCTCGGCTGA	58.62	165
comp19515	CGATTGGCGGAGGAAGAACA	GCCAAGTGGAGAGCGATGAT	60.285	175
comp19515	ATCATCGCTCTCCACTTGGC	CAGACAGGGATCTGAGGGGA	60.1055	239
comp26721	AGCACCAAAACAACATTGCTGT	TGAGCACAACTTCGCTAGCA	60.0305	279
comp117917	GGCACCCCCACTTCTGAAG	CCAAGGGAGGGGTGCTAATG	60.2055	197
comp21395	CTTTCTTCGACCAACGCACG	ATCTTCAATGCTGCCCCACA	60.0355	202
comp25099	AGGTTGCAACGTGGTAGGAT	GGGTGACTAGTTTCTTGTTGCC	59.378	246
comp25099	AGGGGTTAAAAGGGTAAGATAGTGA	ACTCTGTATCAGGGAAACAGCA	59.03	216
comp3138	TGCCCACAACGTGTTTGAAC	TGCTTCCACTTCCACCTATGT	59.422	211
comp22456	CCTCAGGGAAGGAGTAGGCT	TCCTTATCCTCCTCACCCTCA	59.5475	237
comp82409	CGGGACAGAGATATTGCGTGA	TGAATCCTTTTGCATTTCCACGA	59.6805	255
comp22653	TGTGAAATTTGACGCCTTCG	TCCAGTGGCAGTGGAACATC	58.642	238
comp458	GGATGGAAATTTCAAGCACGGT	CCACCCTCCAGCAACAAAGA	59.974	180
comp103184	ACTGGACAAGCAGTGTTCACA	CCCCTTTTGAATTTGACCCTCC	59.749	211
comp215917	ACTGATCTGCAGCTAACGCTT	TGGTTTCAGTCTCTGTCTTTTGGA	60.074	159
comp9228	GAACGAGCCTTGGACACTGA	TGGTGTGGCAGTTGTTTTGT	59.3525	185
comp7819	AGCGAAGATAAGACGGCGAG	TGTCTTCACTTGTCTCCTCACTG	59.9505	245
comp10518	AGGCAACATGAACCGAACCT	TTGAGTCGAGGATGGGTTGC	59.963	227
comp180012	AGGTATGTAGTGTCGCAGCC	AACGGACCAGATGATGCAGT	59.4625	100
comp26292	AGGTTGACGATGGTGGTGAC	GCATTGGTGTGTGAGCTCAC	59.863	266
comp89554	GACGGAGGAGCCAGAAAAGT	AGCTCACATACACCACGGAG	59.5725	272
comp79451	CAACAACCACAAAGCCCTCG	TCTGGGGATTGAGTTTGTGAGG	59.9645	119
comp24428	GGAAACGTTGGGAAAAGGCA	TCACTAAAGGCACCCAGCTT	59.2405	259
comp22067	CCTGCCACCCATCGACTTTA	GCAGTGGAGAAATGGTGACC	59.2895	279
comp28172	ACACTTTCTCTTTCATCTTTCTTTCT	ACCTCTGGTCCAGTATCGCT	58.644	277
comp28172	CAACCAGTTTGAGTGCGTGG	ATCGCTCCGATCCCAAACTC	59.933	279
comp28172	CAACCAGTTTGAGTGCGTGG	ATCGCTCCGATCCCAAACTC	59.933	279
comp28172	GGGTTGGCTTGGGTCATGTA	ACGAAATGTTCCCTGTCGCT	59.963	266
comp21007	GCCCATACTCCAGCTTCCAG	TGCCAGATTGACCTGTGGAA	59.7045	225
comp16465	AGCCCTAACGCCTTCAACAA	CCACCACCAACTGTTCCTGT	59.9985	198
comp27278	GCGCTAGTGGTTGTAAACTGG	CCACTGAAAGCTCCTCTGGA	59.2785	276
comp25446	GGTCTGGTTGAATGGCATGC	TGCAGAAGGAATTAACCAGAAGTG	59.532	233
comp22036	TTTTTGGTCACCCACACCCA	TGCCCGTGACTTAGAGAAGC	59.856	264
comp25338	AAGAGCAACCACAGCCTTGT	ATGCTAGGTGGAATGTGGGC	60.107	236
comp16842	GGAAGCGTGTACAGGGGTAG	TTCAACCTGCCACCACATCA	59.82	278
comp23044	GTCAAAAATTGCGGCACAGC	AGCACCTTGTAGCTATCATCCG	59.728	262
comp15732	TGCAAAGGAGGCATCTGAGG	AGCACCACTGCCATTTCTGT	60.107	170
comp31987	TAAGCATTGGCCGCAAGAGA	ATTGGCCATGCTGTCCTTGT	60.144	215
comp23284	GTGTGAGAATTGCGGCGATC	GACAGGAAGGCGAGATCCAG	59.9345	260
comp33602	GAAGGATAATGGCCCCTCCG	TCCAGACTTCATTGCAGACCT	59.491	127
comp944	ATGAACCACCCCATCCGAAC	CAATCAAGGATTCGACGTGCA	59.651	166
comp20888	AGGGAAGGTAGAGCCGAAGT	GGAAGATGAGGCGGAGGATG	59.962	145
comp35270	ATCCAGGGCAGTCCTCTGAT	GTTCGTCGGTGTAGGACCAG	60.0695	260
comp176219	GAGGGATAATCGGAAGGGTGT	CCCTTACCCTTTCCACTGCC	59.6375	138
comp20674	TGGTGACGTTGGCGATTGTA	GTGCCTGTGGTGTCGTCTAA	59.9665	161
comp73509	TGCTGTTAATAGCCGCGGAT	CAGCCACATAGAGTCTGGCC	60.0365	158
comp28283	CTGCAGGTGCGTAGTCGTAA	TGCTGCAACAAACATGCCAA	59.966	157
comp28283	TTGGCATGTTTGTTGCAGCA	CTCGTAACTCGCCATCTCCC	59.896	205
comp28283	AATGGTTGACGTGTGTGGGT	TAATGAACACCGCACGACCA	60.0365	244
comp25602	CGAGACTGCCCACAACAGAA	CAAAGTAGTCCCCCGGCATT	60.142	178
comp25602	ACGCTATTGCCTGAATGGTGA	GTTGACAGACTCCTGCGGAA	60.0155	195
comp25602	GGAAGAGGCATGGTGGGAAT	CCATGAAGCTTCCGGTCAGT	59.888	229
comp25602	AGTCAGATACTGGGATGCTACT	ACAGCTTGTCCATGCATTTAAAGA	58.642	151
comp17646	TTCAAGACGGCCAAACAAGC	TGGGCATGTTCGTTCTTCCA	59.753	238
comp22449	ACCAAACAACCTCCCTCTACC	GAAACGTGGCGAGAGATCGA	59.7375	244
comp23498	TCTCCCAATGAAGCTAAAGGGA	CGGGTTCAATGGGTTGACCT	59.5305	123
comp20799	ACAAAAGCAGGCACAGCATC	CTGCATTGGGTGTGTCAAGC	59.8615	250
comp20760	GTGCCATTGTTCGGAGATATTGG	CAAGCTGGTGAAAGGCATCG	59.913	205
comp295984	ACAGTCTTAACGATACCACCCA	TCTTTCATCGCTTATCATTAGTTGCA	59.1475	112
comp21011	TCGAGGGAAGTGATGGTAACT	TACCCACTCCCCCAAACTCA	59.144	269
comp569	TCACCAACCGGTTCAGCTTT	AGGCTGCTGCTTCTGTTGAT	60.0345	117
comp169177	GGCCAAAGTACATCCGGACA	GTGGAACAGCCTTCATAAATGGA	59.51	228
comp55229	CACTGAGCATCATTTCCGCG	CGCACCGACTTAAAGCGTTT	59.8695	118
comp9302	TATCCTGGGCCTGGATCCAA	ACAAACCAACTCTCTCACCAT	58.582	196
comp24685	CCCAGTAGTAAGTCGTCGGC	CTTAATAGAAGCCGCCGGGT	59.897	255
comp24685	AAAGCCCCGCACCTCATTAA	GAAGGGCGGTGGACAGAAAT	60.142	114
comp27932	TCCACGTAGCTTTTGTCACCA	GAAGGTGGCAATGATTCGGC	59.88	129
comp15804	CCGATTGCCTGCGGAGTATA	GGATATACATTGGCTGTCTGTAGC	59.3755	280
comp29381	GGTTCAAACCCCCATCACCA	GTAGGTCTGTCTGCAACGCT	60.1085	176
comp266076	ATCCTACCGACCCTTTGCTG	CATGAGGCCGGCATGATTTG	59.713	159
comp50927	TCACCCTTGTTCAGAAAAGGTCA	TCTGTGTTTGCCTGATGTCCA	59.9555	261
comp26632	AGACCTGGTGCAATACAGCC	GACCACCTTGACAAGCTGGA	59.963	280
comp277188	GTTGGATGGGGATGCTTCCA	CCGACCAGAAATCCTCGTCC	60.106	269
comp18920	TTAACTTCCTCCGGAAACTGG	TAGGCTAAGTGCAACGAGCC	58.848	162
comp18920	GGAAGACAGAGATGGTGTGGT	TCATCCTCGCCAAACACCAA	59.632	191
comp15604	TGGCAGCACTTTCTAACGGA	TCAATTCTCACCCACAGCAA	58.475	241
comp63971	TCCTCCCAAATTCCCATGTACG	TGTCGATCGTCACATGATTGGT	60.0935	246
comp95133	TCCCCACTACCAGTCCCTTC	TGAGATCAAAGGTGGTGTGACA	59.9075	242
comp9131	GGTGTCCGTACCAGCAACAA	GCTAACACCACCGATTCCCT	60.1405	267
comp20511	GAAGCAGAGGAGAAGAGGGC	ACATTTCACCCCAAGCAAGA	58.721	279
comp253092	AGTGCCAAGTGCCAGTAACA	TGGACTCTGTGAACAGTGTGT	59.493	217
comp183777	TCCAACAACCCCATTCGAAGA	ACTGGAAGCATTATACGCTGT	58.517	189
comp15120	AACCCCAGTTCCTTTGCTCA	AGGGACCAAGGGCATTTGAA	59.4785	257
comp18429	AGAGCCAGAGACAGAGCCTT	CCCAGCCCTTCTGCACTTAA	60.107	189
comp24827	TTTCGCCGTAGTCTCCCCTA	GTCTCCTCTGCAGTTGCCAG	60.3535	194
comp16681	TCGCTGGTGTCCTTTTCACA	GGAATGCAGAACCCTCAGACA	59.9085	102
comp112822	GGTTCAAACCCGTTTACCAATCA	ACGCGAATGCTGCTTTCATC	59.7915	218
comp23794	TAACTTCTACTGCTGCCGCC	TCATTGGACGACATGCTGGG	60.2505	165
comp36889	CCCAGGTCTGCACTTTCCAT	CCCCAAGAATTGCCATGTTCG	60.048	171
comp16654	AGCTCAGATCGGCATCCCTA	CCCAGAAAGACAGAGGTGGG	59.9265	255
comp16654	CAGACGACCACGCATCATCT	CCGAGGGCGATACCATTTCA	60.0365	270
comp84295	AGCCGAACAGCTATGCAACT	ACATCGTCTACAAAATCACGCT	59.225	169
comp25352	GGATCCCATTTGCTGATCTGC	ACGCAGTAGTAGGCTTGCAT	59.4255	269
comp17661	GGTGATTCCGGTGCTTCTCA	AGGATAAAGAGGAGGTGCCA	58.883	238
comp156044	TATGATGCCTGCCACTACCC	ATCTCATGCTGGGAAGGTGC	59.671	155
comp153361	AGTCCCCTACTTTGGTCAATCA	GGTGGACCTGTGCATTGTCT	59.497	207
comp29288	AGTTACTGTACGCATAGACGCT	ATCTGAAACCCAGCAGAGGC	59.6765	274
comp25617	AGCATAAGACATCAGGCATACT	CCACATACTGACCGACCTGG	58.4265	132
comp8955	CCTTGGACCTCGGCAAATGA	ACAATGTCGGCTTCGGGATT	60.1785	256
comp20043	GGGTTGCTGTTCGAGAGGAA	TCCCCAATCCCACTGTTTCG	59.9635	138
comp15763	TTCAGGCCAGCGGAAATGAT	GAAGGGGGTTTGGGAGGATG	60.0335	198
comp25073	ATGAAACCAAAGCAGCGCAG	GCTGCTCACTGTTGCTTTGG	60.1785	219
comp11494	GTTTAAGCGCGGTGGACTTG	CTCCAACGCCACCACCAATA	60.216	245
comp471	CAACCTCACTGAACAATTGCA	CGGATCAATGCGTGTTCCAT	58.1345	218
comp21635	TCCAACTCCTATGTAGCCGT	GGGGTTTTACAGGAATGAGAGC	58.414	247
comp16899	ATGTCCCTTCCATCCACGTG	CCCAAACCCAACCATCGGTA	59.8545	252
comp30782	CCTCAGCTGCCATCTTGACA	CTTTGACTTGGCACACACCG	60.0035	270
comp30782	CGGTGTGTGCCAAGTCAAAG	TGCTTCCTCGCCAAACTCAA	60.075	162
comp335050	TGAAACATTGGTTGGTCTTCAGT	GACGGGGAAGGGGATAACCT	59.708	136
comp29297	AAGATTCGGTGTGGGTTGCA	TTTGTGCAATTGTGGCGTTT	59.0815	267
comp14243	AATGGAGTGTGAAACATGAATTCT	AGCTGCAGACCACATGCTTA	58.384	184
comp25078	TTTCTCATGCACAGGAGCCG	TGAAATAAGAGCGCAATTAAGTTATCT	59.283	144
comp25342	TCGCTTTCCAACTCTGAAGTCT	TGTGGAAAGTTCGCGAGACA	59.7655	243
comp12701	TGCTGATGGGAGCTTAATGCA	TCTCCATGTTTCAAGCCAGAGA	59.713	206
comp24850	GGAAGCTTTTACCCGCTCCT	TAATCCACCAAGTTGGCACA	58.6845	259
comp92237	TTCATCCCTACACCTCCCCA	GAGTAGCTCCCGAGGTGAGA	59.8435	160
comp13985	GGGCAAAGAGGATGAAGCCT	AAGTAGTAGTGTTGGTACCAAGAA	58.649	156
comp19899	TGCATAGTGGAGGGAACAGG	AGCAAAAAGAAGCTGAGGGAGA	59.4905	223
comp9678	TCTCTTCCGCCTCCACAAAC	AGACGTCCTCAGACACTGGA	59.927	174
comp13551	ACCTGAAACCACGAGAGTTCA	AGCACTTAGAACATTATGTCCAGT	58.592	241
comp27355	CAACACGTGACCGCGTTTTA	TTAACACTGCCCTCACCGTC	59.8325	196
comp27387	TCTGTGCAATTGAGATCCCAA	AACTGGGATTGTGGCCCTTT	58.6855	273
comp87527	TCCCGTGTTTACTTTGCAGTC	TCACTGGCATGGAAAAGGGT	59.1515	151
comp22880	ACCCTTCACCCTCTTCACCT	TGACAAGAAAGGAGGGTGCC	59.997	278
comp104242	ACGAAAACCAAACGCCAATTCA	TGGCATGGTAGAAACGGGAA	59.7325	114
comp22819	TGCATTTCCACACCTCCACA	TTCAACGGACAGATGCCTCC	59.9255	237
comp24772	GAGTACCAAACCGTGACAGGA	AGTCTACCCGTGCTCTCTGT	59.81	242
comp12993	GGCCTAAATTTCTTCTTCCACCG	TGGGTTTATCATATAGAGGTGTCTCA	59.399	278
comp25470	CTCTGCAAAGCCCCAACAAC	TATTGGGGCTGGGCAAAGAG	60	120
comp25470	CAGAACGGTGCTCTCAGTGT	GTCGCCAACACCCTACTGAA	59.9665	245
comp25470	AATGGTGTGTCTACTGGCGG	AGCCACCATATCAAATGCTCCA	60.064	227
comp882	GGCTGACCCTAACTCTCCAG	TTGAGTCCCTATTAAAAATTCACCAT	58.1395	236
comp16142	GGCTTTGCATGTTCTTCCCA	TGCCTGTTTGTGCTGTTTCG	59.466	220
comp33189	AGGGAATGAGATTTGCACCGA	TCTATGTGCGTGCTTCCACT	59.555	187
comp10212	TGGTCAGAAGCAGAAGCCAT	AACCACAACTGCCAGGTTCA	59.6695	222
comp26873	ACGAAGGAAAGGGTGAGCAA	TGGCAGAATCTTTGAGAACAACG	59.6385	230
comp26165	AATGGGGCTTTGATGGGTCC	TGACAGGAAAATCCGAGAAAGA	58.8545	203
comp16850	GATCCGATGCGCTGTTTTCT	TCGTTTGCATGCCCAACAAC	59.6195	238
comp16850	GTTGTTGGGCATGCAAACGA	AGATGGAGATCGGCCAAAGA	59.3745	238
comp13261	GCAAATGAAATGGTAAAGTGCTGC	TTTGGGGGAGAGAGCTGGAT	60.198	264
comp259928	GAAAACACGCCACCCGAAAA	GGAAACGCCCTTCCTTCAGA	59.9315	152
comp10916	CACCACAAACCCTCCCATGT	CCTCAGTGGAGCAGAGTTGG	60.108	156
comp16059	CCTTACGGATGTCACCAGCA	CCACTTGCTTTCCATCAGCG	59.7905	182
comp10312	ACTGCCATACTGACAAGCGA	AGGAACCATCGCGAAGTTGA	59.536	165
comp1058	AGCAGAACACTAAGGCCATT	AGGGCCTCTGTTTACTTCTGT	57.8865	266
comp22437	TCCATTTTAGTCACCTGTCACT	TCGTGGTTGTCCTTGAAATGT	57.5495	141
comp22437	GCAGGAAGAAAATTGAACTCACCA	TCCAGGTGCAAAAGTTTTGGT	59.389	243
comp22437	AGCGCTTGCAAGGTCAGTTA	ACGATTGTGGAGCTCTGCAA	60.1075	268
comp125	AGGCTATGGAGAAAGTCCCA	TGGCAACGCATTGTTTCCTG	58.849	144
comp28212	ACAGTCGTCCCTAACCCAGT	CGAGTGGAGGATTTGCAGGT	60.1075	163
comp253721	AGCACCCAACGGTTAACAAA	ACTGAGAAGTGAGACCATACCT	58.0905	156
comp185067	TTTTGGAACCCACCCTCTGC	ACTGATCCAAAACAGGCCGT	60.1795	125
comp585	GGACCTCCAGTAGTGGCAAC	CGCCCATATTTCTTCTATTATTCAACA	59.1265	198
comp9638	TGAAGCACAGGATCAAAAACCA	ATGGTGGCATCCAAACCCAA	59.442	186
comp25885	GCTAGAGGTTGCTCGCTTGA	AACCACTAACGCTCGCTGAA	60.038	218
comp17145	CGCATACCGTAAAACCTTGTCA	CTTCTCGATGCTGCAGTTGC	59.5825	274
comp21700	GCTCGTAATGCTAGCGACCT	TGTCCTTCTTTCCGGCCAAA	59.8925	277
comp326057	ACAAAAAGCCAGAGACCACA	TGCATTCTGCTGTTTTGCTCC	58.7825	266
comp25753	ACAGCAGCAGGAAGAACACT	GGGAGTTGAAAAGGGTGGCT	59.8535	219
comp25753	AGGTGAGTGGCTGTTGAGTG	TCGGCTGCTAAGGTATTGCA	59.6765	278
comp21556	GGTACCCGACACTACCGTTG	CGTTCATCGTTGCGAGAAGC	60.178	141
comp51530	TGTCCTCAGCTACTGGACCT	TTGAAAGCCTTGAACGCGTG	59.7805	268
comp51530	CACGCGTTCAAGGCTTTCAA	CAACTTCTTGCAGCGCTGG	60.0265	203
comp24093	GGACAAGGAGCAAAATGGCG	ACGTTCAGCTCACACGTCTT	60.0035	277
comp53999	CATTGCGCCAAACCTTGTCA	CGCCCTGGACTTGAAGGAAT	60.0015	263
comp53999	CTTCTGTGGTGGTTTTGCCG	AGACACTAGAGAGAGACTGAGAGA	59.473	267
comp23944	GGGATGGTTGCTTTGCGTTT	GAGCAACGAGACACCCCATT	60.1445	263
comp10301	ACCATCACCGGGCTTCAATT	ACCTTCGCAAAGCATGGGTA	59.961	178
comp23533	TTTTCTGGCACGTACCCTCC	CGGTGGAGGTGAAGTCCAAA	59.928	112
comp14196	TCACATGGCACCTGAAGCTT	GCCGGTTCCATAAGCTGACT	59.9985	274
comp15893	ACGGGCCCATGCATAATCAT	TGCATGTTCATCCACCACCT	59.741	266
comp18815	AACGAAACCAGCTTTCCGGT	ACTTGATTGTCCGTGGCCAT	60.2135	269
comp38230	ACGTAGAAAAGCCTTCACACCT	TTCATCTTGTTTCCATCCCCCA	59.757	100
comp14623	ACGAGAGCGGAAATCACAGG	AGGCAGCTACACGCGTTTAT	60.1085	226
comp20697	TCCGCTACGTGACTCTCAGA	CCAGTTTCAGGATCTGTAGTAGT	58.5565	211
comp22781	CCTTCCGAGTCCGATTTGCT	ACTGAATCGCCATCCACCAG	60.108	246
comp7951	TGCTGAGTTTTTGGTGCTGG	GCTCCTTCCTGCTAGACTGT	59.0315	232
comp10992	GCAGCTGAGGGGAGAAAACA	TCCGAGCCAGATGCAAAAGT	60.107	193
comp16947	ATCTGTAGTGGAAGTGCCGT	AGGTAAAATGTGCATTGCCCT	58.597	233
comp11384	AACGACTGCAATGCACAACC	GAGTTGTCTGAGGCTGAGGG	59.86	169
comp1105	GACCCCATGCTTCCTTCCAT	CACCTCAAAAGTTTTTAGTCTACCCC	59.8785	201
comp19409	GCGCGAGAGAGAAAGTGAGA	CGATGAAATGAGAAGCGCCG	59.937	196
comp22080	GCGAGTTTCTGTTGCTGCTG	CCCAGCAAACTCATCTCAGC	59.646	220
comp21525	ATAATCTCGGCGAGCACAGG	CACCTCAAGGCAGTGTCGAA	60.1085	279
comp19885	ATTTCAGTTGCCCCCACCTG	AAATGAAAACAGCCGCGTGT	60.0795	280
comp20901	TATGCCCGAAGAAGTACGCC	GGGGTTGGGTTGTCCTGATT	59.891	209
comp8549	AATTTTGCTCGCCGATCTGC	ATCAGTGATTGCTTCGGGGG	60.004	207
comp19566	CACGGCTAAGATCACCGACA	TTACTGTCGTCAGCGGTGTC	59.9335	267
comp19566	GGGGATTCGAAGTGGTACTCC	AGCCTCCGTTATCATCCCAA	59.1775	256
comp30069	ATCCGAACGCCGAGATCTTC	TTGCATACAATGAAACGAATCCA	58.667	168
comp25502	CGCTCCACGCACTTGTCT	AAGAGAAGCTTCTTCGGGGC	60.196	153
comp80341	CAAAATCATCGAACGGCGTCA	GTGGCCGGGATGTTGATTTG	59.8495	159
comp26115	ACACAACCAAAAAGAAGAACACA	ATCCATCACCTGAGTGCTGC	58.823	269
comp26115	ACCATTGCACCCTTTCCACA	GGGAGAAGCAGTGAAACATTGA	59.4785	132
comp12175	TCATCGACATCTGCTGGAGC	GGCTTATTATGCTGCCCTGC	59.648	261
comp29390	ATCATTGCTTGCTGTTGGCG	GGACTGTTGATGCCCCTCAA	60.0355	176
comp29390	GGCATCAACAGTCCCTGTCA	TGACCAGAGGCAGAGCTTTG	59.9635	248
comp9190	GTGATGAGTGTGGCAGGTGA	TTCCTTGAAGTCCCGCCATC	60	271
comp80841	TGTTCTCTTTCGGCTTGGCT	ATAGGAGCAAACATGGGGCC	59.9985	257
comp23150	AAGACGCAGAAACCATGGGT	GGCGAGCAGGACAACAAAAG	59.965	178
comp23150	AAGACGCAGAAACCATGGGT	TTGAGGCTTTCGGGTTGGTT	59.998	242
comp24948	TGGGAATGGGACTGAAGTGA	ATACTGCACCTTGGCACAGG	59.291	261
comp24948	AAGGTCTCCCATCCTCCCTC	CCATAAGCCCGGGAACAAGT	60.0325	272
comp23709	AGCGAACCGATGAACGCTAA	GCAACTAACTCTCTTTCTCGCT	59.264	136
comp16964	GCTGGTCTTGGTGGTGCTAG	GCCGGCTTAGCAGGTTTCTA	60.3915	148
comp24216	GATGACCAATTGGAGGGCCA	TGTTTTGCCTGCTCTTCGGA	60.106	256
comp67889	GGAGTGACAGCTAGCGGATC	GTGATCCCTGGCCCTACCTA	60.037	132
comp20817	CTCCAAAGCATACCGGGTGT	GCTCCAAAACTGCAAGGCAT	59.858	254
comp22882	TCTGCAGTTGGTCTTGCAGT	AAAACAGGCCCAATTCGTGC	59.893	224
comp23150	TTATGTGGGGGTTGGTGAGG	ATCCCGTCATTTTGGGGGAG	59.5195	198
comp23150	ATGCAACCGATGGTGGAACT	AGTGGCATGTCGTGTTGCTA	59.9635	267
comp7933	GTGATGCTTCAAGTGTGAGCC	TCGTTTTGTTCACACATGACGT	59.5635	143
comp58360	CAGCTCCAGCACCTGAGAAA	GACCGAGTTGCTGACGAAGA	60.0015	141
comp26481	ATAATGCCTTCGCTACCCGG	AGCAGACCCTGGATCTCGAT	60.0355	245
comp23078	TCTGGAGCCCATTGAAGCAA	GGCTCAAGGTGTTTCTCCCA	59.7425	272
comp21387	TGTTAAGGCTCTTGTGGCCA	GTGCTTTACGGAGCCTCCAA	59.9225	228
comp254393	TCCAATTTTCAATGAGTGAAGCC	ACACTGAATGCATCTCTCTTGA	57.657	102
comp178891	ACGTCTGCAATGGAGTAGGA	TGATGGGAAGAAAATGGAATGACA	58.5555	246
comp20823	AGCAACCCATCTTGCCTTGA	GGAGGAGATGAATCCCCTCG	59.457	147
comp28792	CCCGTACAATGACACGTGGA	AAGTGCCAGCTGGAATTCGA	60.0005	155
comp28792	GATGCAGTAACGGTCCCCAA	CTCGCTTCTTGCCTTCCGTA	60.0725	272
comp119662	AGCTTGGTGAGGTAGACTTTAGT	TCTGGCCTTAAGAGCCTAGA	57.995	180
comp15780	CCTTTCATCTGTGATGCAGCA	AGGGAAGAGGAAAAGAGAGGGA	59.398	244
comp16720	TGTAGCAGAGCTTTGCCCTC	GCCCTGCAACTGATACAAGC	59.7915	217
comp9306	TGTTTCTGTGTATCTCTGACAGAGT	AAGGTGGACTGTGACGTGAC	59.6795	168
comp19618	TGCTCACCTCAAGGCATAGC	GGCCCTGGCTGAGATCTAAC	60	274
comp41901	TGCCATCACTCATTGCAGGA	GGTGCTGGCTGTGGTAGTAC	60.031	252
comp22793	GTGTGTCTGCGTGTGAGAGA	CACACGTGTTGGAACTGTTACT	59.5175	251
comp28764	GCGTATTGTGCGGCAATGAT	CACGAGGCAAAACAACAGGG	59.97	255
comp28764	TGCAGCATGATCGAGAGGTC	ACCCGCATGATTTCACCATT	59.0225	271
comp26957	GATGCAGAGTATGGGGGCTC	ACTTACAGTGACCCTGCTGG	59.6385	214
comp31654	ACAAGACGAACAGACACACA	TCTCCCCACGAAGAGCCTAA	58.6465	230
comp31654	GCGGTGTGACTTTGACAACC	CCCACCATTTCCCAGGTACC	60.0025	124
comp19032	TGTGCTTCTGTCCTGCTGTT	AGAAAATCCGGAGACAGCTCA	59.458	184
comp24387	ATATCAGCAGCCGGCCTAAC	GACGGTAGGGCAGAAAACCA	59.9645	254
comp21034	CCCAACACCACGCAAAACAT	TTCCTCGTGGCTTTGCTCAA	60.0375	220
comp657	AAGCCACAGCCTTACTCCAG	CTTGTGGAGGCTGGGCTATG	60.0695	156
comp16591	CATGCTTTATCGGGCCATGC	TCAGTGAGCGGAAGTGTTCA	59.6445	231
comp16591	GCAGATGCGGGAATTAGGGT	CAGCGCACGTTGTTGATCTC	60.179	278
comp15650	TGAAACGGCAGGTTCTTGGT	GGATCATCAGGAGCGCTACC	60.0725	108
comp15746	TTCGGGGCCGTCTTTCAATT	ACTGGAGTGAAGTTGTGCGT	60.0365	230
comp15936	GCGTCGTTCCTGAAACCCTA	ATTTACTGCAGGGCGAGTGT	59.8565	153
comp31515	AACCCCTCCATCTCCGTCTT	TTGAGAAGCAACCCCAACCT	59.8485	174
comp28921	GAGTACCTGTCTCGTGCTCG	AACATTTCCGGCAGGCATTG	59.828	271
comp167896	GCAGGGAAAGACGGAGGAAA	CCCTTCCGCTGTAAGCTCTC	60.0715	209
comp12671	CATCACAGATGGATGGGACCA	TGCCCTTTCGTTTCTGGTGA	59.663	207
comp12671	TCACCAGAAACGAAAGGGCA	TGGGTATTTCGTTGAATGTGTGA	59.214	193
comp26189	CACGAAAACCCTACCTCGCT	TGGGTAGTGGGAGGTGGTAG	59.998	148
comp280612	AGCCCCATTTCTAATTCTTCGC	TGTTTTACTCTTCGCCGACCT	59.353	100
comp22193	GAGGATTGCCAACCTCGTCA	GGAAAGGGAGGAGTTGGCTC	60.0355	215
comp19266	TTAGGATGTGCACCAGCGAG	GGGGAACTCTCCTTTGGCTT	59.851	268
comp327759	CCAAGTAATCAGAGACGGCGA	TGTTCCCCTGTCACATGTCG	59.9155	117
comp29116	ACAAGCACACTGTGAAGCCT	TCGCTGAGCATGTCCAACAT	60.0715	115
comp27270	GGGTGGATTGAAAGGGAGCA	GCTGTTGCCCAATTGCCTTT	60.105	232
comp7774	TCGGTCGCAGAATATTCGGC	TTTCCTCGCTTGCAGTGGAT	60.28	274
comp7774	AGCCAGTGCCTTTACAGCAT	TGGGTAAATGGGAAGGTGGA	59.0995	278
comp22570	GTTCGGTGGTGGTGATGACA	TTTCTATTCCTCTTTCTTCTTTTTCCA	58.8045	124
comp24597	CTCCCACAATCACCTCAGCC	TTTTCCCTTTGGGTGCAGGT	60.213	211
comp11834	GGAAGGCTGAGTTTGCAACA	CAAGTACAACGTCGGGGTCA	59.468	165
comp273651	ACAGACCTGGATCTCCCTCC	ACAAATGCATGTTTGTTGTGTCA	59.265	124
comp25418	TTTCAGCACAAGGCCTACGC	AGCACCCCTGGTTTTGTCTT	60.4865	248
comp264623	CCATACAGCAAGCCCAAGGT	GGTCATGTACCCATTATCCTTATAGA	58.9745	103
comp7366	GCTGACAGAGAAGGAGCGTT	GAGGAACGGAGGGAGAGAGA	59.891	194
comp7366	TCTCTCTCCCTCCGTTCCTC	CGCAAACCGGCCATATGTTT	59.786	180
comp9406	CACACTGTCCCAGATTCGCT	GAAGGGCTCCTCGTGAACAA	60.001	155
comp9406	GTAGCTTTGTTGTGCGCACA	TCCGACTTTTATTCAACCATTTGA	58.5425	203
comp15341	TCCCTCCAAGCTTCGGGATA	TGATGAGCCGAAGCAGAAGG	60.07	253
comp14464	CCAGCAATTCAACCACCTGC	ACTGATTCCTGGTCTGGGGA	59.9595	231
comp36677	AGGGAGAGCATGACCTCAGA	AGCACATTCACAGGCATACGA	59.864	215
comp10234	CCTCAGAATCATGCATCCTTGG	AACCAGTGGTTTGGGCTTCA	59.574	213
comp16824	TTCTGGACAGACACGGTGTG	ATGTCCACGGTCATGTGCAT	59.9655	261
comp16824	ATGCACATGACCGTGGACAT	CGCGGTTCTGCTTGAGATAAG	59.7225	249
comp2362	TGTTGTCAATACAGGGATGAAACC	GGGCCGGTATCTAAAGCTGG	59.7425	206
comp2362	CCAGCTTTAGATACCGGCCC	CGGAGTTCTTGTTTTCTCTCTTCT	59.478	160
comp13563	AGAGGAGGCAGAAGAATGGC	CAACACCCAAGGCGGAGTAT	59.7445	265
comp17712	TCAGACAATTTTCCAAGCAAGGT	GGACAAGACCTCTATAGAAGAAAATGG	59.1635	251
comp28334	GAGGTGGTGGTGGTGATCAG	GATCCGACTCTGCCGCTTAA	59.967	234
comp21446	CCCACAAAGGCAAGGGAAGA	GCTCAAAGCCAGTTCCATGG	59.825	277
comp21446	CGTCAAGTGGAGGTGTGGTT	TGAAGCTCCTTCTGCAACCT	59.706	235
comp10744	ACGTGTCTCTTCAGTTCCTCT	CAGCAGGACTTTTCCCTCGT	59.188	151
comp24883	TGGTGGTGCTTTGACTGTGA	CCCGGTCTCAACTTTCAACG	59.44	242
comp20121	GGGAATTGGTCGTCAATGGC	GAGTGCGACTGGTGGAAGAA	59.755	209
comp21538	TGTGAAGCGATGGGAGCATT	AACTTGGCGTTTGGTCGTTC	59.828	155
comp17058	TGCAAGGTCTGATGCAGCTT	TGGCACCATGTTCAACTACT	58.651	233
comp17058	AGTAGTTGAACATGGTGCCA	GTGCCCACAGAAAAGATCGC	58.441	161
comp23329	CAACGACCCTGCAACTTGTG	CCTCACGTCCATCCTCAAGT	59.5365	245
comp25633	TTCCAAACGCACACAAACCC	CCTATCCTCACCGCACACTC	59.8615	239
comp25633	AACGTGGCCTCTTCAGATGG	TGGCTTTGACGCAACTCCTT	60.2505	272
comp8078	GGGATCGAAGAACTGCTGCT	TGGGATACTGCCACACCATC	59.781	262
comp16562	TGAATGAGTGTGCTGGTGGG	CAAAGCAGCACCTCAACCAC	60.11	229
comp23387	CCCCTCAGATCCACACCCTA	TCAGTTGCCAGATCTGCTTT	58.7285	195
comp24751	GCAACCCCTTCCTCGATGAT	CTGAGGAGCCTTCTCTGCAA	59.6035	279
comp24751	TTTGCCCAAACCATGCTGTG	AGAGAATAAATATCATTGTGCAACCCA	59.6665	157
comp18884	GGGTGTAGCAGCAGAACCAA	AGTCCAACGCATTCTCGGAG	60.18	226
comp18884	TCAGGGCAAAGATGTAATGCAC	AGTTGTGCATGGACAAATCTGT	59.01	239
comp19961	TCACAAGGCACACACGACTT	TTTCGAAAGGGCGTACGGAG	60.2485	269
comp25397	CAAAGGGTGACGCCAACAAT	ATGATGGTGCGTTTGCCAAC	59.6825	182
comp96848	TGCCATGCCACAGAGATAACA	TGCTGTTGCGATTGTTGTCC	59.7035	113
comp154975	TCACCCACACCACAACAACA	TCTGCGTACCTAAATGTGGTGT	59.8305	267
comp24803	CGGTTTTGGACTTCTTTCCCT	AAAAGAAGCTGAATCGCGCC	59.124	236
comp18799	ACACCCACAGACAGAAAAGGA	ACACATTCCAAAGGTGGCCT	59.484	250
comp18799	AAGGCGAGCGAGGTTACAAA	AGTTTCCCACGCGTTTACCT	59.9295	216
comp10360	GCACAAACTCACTCACACACC	GCCCAACCCTCTTCACAACT	60.0575	255
comp10360	ACGCTCAACCACCTTGGATT	CAACCTCATCCACACCCACA	59.89	146
comp14226	CCTCCCACACACACCTTCTC	CATAGTCGTCGGCATCGTCA	59.968	242
comp14226	CTCACACTGGAGCCATCAAGT	AAAGGGGGAGGACTACTGCT	59.939	277
comp20488	CAGAAAGGGGTGATGGCTGT	ACTTTCTACACTTGCATGGCT	58.9075	212
comp17402	ATGTTGAGCCATGGGTGTGT	AAATAACTTCAAAGGGTTGCCTT	58.5	275
comp10294	AGGCCCACATACAACGGTTG	AGCCCAACCCACTTGATTCC	60.43	247
comp10294	CGAGTTTCGCTGCGAATCAG	CCACCGTTAAATCCCTGGCT	60.005	210
comp20589	ACGAACTAGACTTGTGTTTCATGT	GCTAACCGTTCCAGGAAGCT	59.3395	233
comp141424	AGGAGATCTTGCACAAGCCA	TCAGCCGTTTCATCTGCAAC	59.2155	249
comp12918	TGTTCCCTTTGTTGCCCCTT	AGTCCAGCACTTCACAAGCA	59.9255	271
comp17092	CTGCACTCAAACACCCTGGA	TTCATTCGCTGCAGCTAGCT	60.1435	259
comp9240	TGGCAAGCCAGCATGTTAGT	ACATGTCCGTGTCAAGCCTC	60.286	182
comp20047	TAAGCGGAGTTAGGGGGTCA	GGCGAGGAATTGCGTTGAAG	60.0685	189
comp496	GTTCTGTAAACTCCGCTGCG	TGCCTTCTGATCTCTCCCTCT	59.6355	172
comp26860	GTGGGAGAAACTCTGAGCCG	AGAACCCACTAAGCGTGCAA	60.141	266
comp12134	GTCGGGCCTGCAAAAATTGT	TGGAACAATGGCCGAACAGT	60.073	162
comp31300	TGCAGAAGTGAAGCAGCAGT	GCAGGTGGCATAGGAAGGAA	59.9615	249
comp36829	GTTGGCCCTCTTTGGACACT	TTTCAACCATGGCAAGCAGC	60.0725	241
comp58583	GCCACAGCTGCTCCGTAATA	ATCAGCACCACAGAACAGCA	60.035	265
comp111714	GAGACGGCTAGAAGGAAAGCT	TCACGGATTTGGGTTTGGGT	59.6675	120
comp16515	CGAACCCGGAATCCAGTTGA	TCCGTTTTCGCTCCCTTTCA	59.965	101
comp216085	GCTACACGGACGTACGGTAG	GTCCGGTCTTTCGCTACTCC	60.076	261
comp11407	GATGGTGACGTTGGAGGAGG	CATATTGGGCCTCCGGGTTT	60.107	247
comp115999	ACCGCCGGCTGAAATTCATA	GCTGCACAGGTACAAAGCAG	59.934	265
comp19116	GTGACGGTACCAGTTGGAGA	CCGATACGTCCTAATTCGTTGC	59.283	234
comp8212	TTGCATGAGTGGGACGGATC	TGGTTTCCACGTAATGTAGAAGGT	60.0335	216
comp17597	CAACATGAGTCCTCCACGCT	TTCACCAGGGAATGTTGTCC	58.8755	222
comp22287	GCCAGAGGGAGAGAGAGTGA	AAAGCAACGCTAATGGCCAC	59.895	246
comp162889	TCTCATCAGACCAACGGCAC	AGGTGATGATAATGCCGGTGG	60.12	135
comp15251	GTAGTGCGAGCGATGGAGAG	GCCCGGAAACCCTAATCACA	60.176	255
comp23435	TCGAGGAGGCTGAAGGAAGA	AAGCTAAGCACCACCGAGTC	59.9985	235
comp23435	GACTCGGTGGTGCTTAGCTT	TTGTACTCGACGTGCCACTC	60.0385	239
comp22584	ATCATTCTGCGCCTCCACAA	TGGGTAGAAGCGGTTAAGCG	60.072	276
comp8757	CGTGCCCCATTTGTTCCTTC	TGGCTCTTTAAAGGTGCACA	58.6995	168
comp28049	TGCCGGTGGGTTTAGGATTC	AATAGCAGCCACCACTTCCC	60.0345	187
comp28049	GAAGATGGAGATGGCGAGGG	ACCAACCTAACACCGTGACC	59.929	258
comp23979	AGTTGAACTCGTAGCTCTGCA	TCTCGGTATGTCATGCTCGC	59.6775	219
comp10515	AGTTAACACTCACCCTCGCG	TCAGCTTCGGAGTCGCATTT	60.038	150
comp32442	GCTCTGTCAGCTTGCAAATGG	AGTTCATAGGAGCGTGGGTA	59.1235	207
comp13096	ATTTGGGGTGCTGGAAAGCT	CAACGTCTACACCACGCTCT	60.109	216
comp27557	GCAGACCTCACTGTTCTACCT	CCAGTGTGACAAAATTCGACCA	59.244	162
comp30234	TGAGCAAACCCAAAACCCAA	CGGGATTCTTTCCTCCTGCA	59.087	254
comp13060	GGTCTCTGTGCCAATGGACA	ATTTTAGAGATATTTAGTCCTCCGGA	58.62	197
comp21942	TGGTTGAAGGGGTGACGAAG	CTCCACCACTCACTTGCAGT	59.8925	227
comp21942	CCCGAGTTCTGAAAACCAGC	ACCACCACTTTCCTTGCTGA	59.287	225
comp24176	ACCAAGCCAAGTGCCACAAT	AGGTGGGGAAACAGCAAACA	60.3965	120
comp21547	CGGTTCCGGCAGATCCAATA	GCGCATCCCCTTCTTCTTCT	60.0005	234
comp68837	TGAACCTGACGGATCTACCT	GTTGCTCGCTGATTATGAGTGT	58.27	166
comp10195	CGGGAAAATCCAGAAGACAATGG	GGGGATCCATCTGCACTCTC	59.7375	172
comp10195	GGTAACAATGTGTCAGCCCC	TGTGGGTCAGAATCAACCCG	59.395	226
comp122689	TGACGACACACACATGCATG	TCGCACTCCCTGTACCTCTC	59.9065	204
comp20875	TCTGTTCCAGATCTGTCATCAAGT	GGTTCGCCTGGATTGGAGAT	59.6445	248
comp23868	GGTCGTAGGTGATTCCGGTG	TCACCAGCATCTCCCACTTC	59.782	194
comp25605	AGGTTGATGTTGTGTGTAGGCT	CCGGTCGCCCAATCGTATAA	59.9305	142
comp23260	GGTCCCCTTTTGTTTCTCTCCT	ACAATAGCACAAGGGCACTT	58.7995	230
comp23260	CTGAAAGGCTTGGTTGCTGT	GCAACTTAGCCACTGACTCCT	59.481	222
comp6005	CCCGCCAAATGTTCTCCTGA	GTGCCTAGTCAGCATCGGTT	60.215	262
comp16227	GGCTGGCTATGGAATGCCTA	GAGGTGCATTTCGAAGCAACA	59.6655	254
comp17790	GCTAATTTGGAGCTCAGGTAATTAAC	CGTGACCTGAGTTGGACCTG	59.451	257
comp12498	CGCAAGCGATTCAAAGCAGA	TCGACGACACCGCAAACATA	59.936	273
comp234551	AGCACTAATGTTGCAGAAGTCA	TTCCCAGAACGATTCAGGCC	59.1455	112
comp341378	TAAGAAATGCGCGTCACTCT	CCAATCCAGGCCATTTCGTT	58.2255	208
comp15894	GGCAGCGCGAACACTTAAAT	CAACTCACACCACCTCCCTC	59.8985	221
comp15894	GGGAGGTGGTGTGAGTTGAG	CCAGTTGACACCACCATTGC	59.825	120
comp30727	TCTCTCTCTCCCACCCACAC	AGGGCAAGAAAACAAGCATTCA	59.776	252
comp69776	TTGAGGGGAAAGAGTTCGGC	TTCCCCTCTCCCGAATTCCT	59.96	261
comp71849	GGGGATGGGCAAGTTAGCTT	CCTTTTACAACATTACCCATTGCA	59.1225	117
comp25445	TGAGCTAGTGCAATCCTGAGC	CAGGGCGTTTTCAACTGTCG	60.088	262
comp10682	AACCGAACCTCCAATGCCTT	GAAAATGGTGGCTCCCCAGA	59.924	269
comp150767	AGCTTCCTTCATTACCTTTGCT	TGGGAAATTGCTGTTCCGGA	58.9245	280
comp27061	GATAGGGAGGGCTAGCGAGA	ATCCCTGTCCACCACTCTGA	59.9225	224
comp6094	ACAACTGGACTTCGTAAAAAGGT	AGAAACACCGCGTCATTTGC	59.26	130
comp9757	TGGACATCATCTTTGCGCCT	TCGGGCTGAAAGCAGAAGAA	59.8195	270
comp20948	AGCAAAAGAGGGCAGGAACA	GGTGGATGAAATGATGTGATGAGT	59.464	205
comp24855	TCAGAGGTTAGAGGCAGGTGA	TTCTTCTCTCTCCCACCCCC	60.088	232
comp24855	GGTAGGGCTTGTGTGGTTGA	TGCATTTTCAGGGTCCAGGT	59.704	258
comp8915	TCAATCACGGATCGTCGGTG	TTTCAGAATGGAGCATGCGC	59.863	199
comp13911	TCAGGCACTTCATCGATGACT	CCACTCCCAACCCCATTTGA	59.5295	252
comp13911	CCACACTGTGCAATGCCTTG	CCAAATAATGATGAGGGCAAGGT	59.678	226
comp13911	TGTTGGTTGGAGTGTGTGGA	AAGTGCATCTGCTCACTCCT	59.198	157
comp12403	CTGGCACAAGGTCCAATTGC	AGAATCTCAACAATTGCACACACA	59.8495	148
comp33443	GTGGTCTCAGGGAAGCCAAT	TCTCACTATTCATCTTGCCCCC	59.615	228
comp24064	TGAAAGGCATGAAGGAGGCA	TCATCATCGCCATCATCGCA	59.7805	213
comp155203	AAAAGGAAGCCGCTTGAAGC	TGGAGGTGAGGTGACTTTGC	59.788	132
comp22026	CCGGATGTTGACAATGAGGC	CTGGACAAGGCACCATCACT	59.614	174
comp19772	TCCAATCACTCTGCTAAGTCCA	GTTTCAAGAACGGGCCAAGC	59.573	235
comp16000	CAGAGAGCGAGGACACCATG	CTCCACCAACCATCAACCGA	60.0715	105
comp175886	TCCCCTCTCATGGCATCTCT	AAGGGATGAGAGGGAGCTGT	59.8445	138
comp58568	TCCTACCCAATTTGACTGCAA	GGTGAGACCTTGGAAGTTTGA	57.637	253
comp9227	ACTCCTGTATGGCACCTCCT	TCTTGCGGTACCTCGGAAAG	59.8555	254
comp20088	TGGCTTCAGTGATAAATTTTCAGCA	ACGTACCAAATCGAGCCTCG	59.9675	231
comp26238	AGGAGTGTGGATGAGATAGGA	CGCCATGTCTTGCTTTGCTT	58.5285	160
comp23438	AGCAGACTCGGGTCAAAACC	GTCGCGTGGGACTATCTCTG	60.11	267
comp180313	CGAAACTCTGGCCTCCCAAT	TGGACTGGTTTGGACTTCCG	59.9635	177
comp66268	TCGATCAAGCTGCAGATTGT	AGAGCACAAAATGTCATGCCA	58.1835	266
comp14909	GGTCCAACTCCCGCCATAAA	GCAGGGAGCTCACGATTTCA	60.2135	181
comp145693	CAACCAGTGACCCAGTTGGA	TCACCAAAGCTTCAGGAACCA	59.8015	182
comp22751	TCCTCAGTTATTGCCCACCA	TTGCATGGTGTTGCGTGTTT	59.2295	120
comp22751	AAACACGCAACACCATGCAA	CAGCATCTTCCCCCTTGTGT	59.8935	265
comp20681	ACGAAAGTGTGGTCATACAGCT	TCTCCGGCAAACTGTGAAGT	59.7475	259
comp20789	CTTGCTCTGGCTCTTGCTCT	GTGGGAAAGAAGAGGAGCGT	59.857	134
comp210240	CCTCCGTGGTAGTTATCGGC	GAAAACGATGCGCGATTGGA	59.936	192
comp13431	CCCCAAATCCCAGAACCACA	CTCGCTTGAACACCGAGAGT	59.9625	227
comp18347	TGGAAACAAAACATACCAGGAATGA	ATCCCGGGCCAGAGTTTAAG	59.3085	239
comp27389	TCTGTTACTACGCTCACGGC	GGCCATATTGGACGTGGGAA	59.9685	229
comp22119	CTCTCCCACGTGCACTTTCT	GAAACTCAAAGGGGGCATGC	59.8595	220
comp19917	TTGCTCTCCTTGGTGCACAT	GCTCACTAGCTTCTCCAATGC	59.475	222
comp115200	TCCTCAGAACGTTGCTACCC	TGGATTTCCAGCACAAACTTTT	58.3205	206
comp25842	ACCTGCAGGCTCAGATTCAC	TGAGCATGGATGGCTTCACC	60.2155	170
comp12759	GTCCATGTCTTCTTCGCGGA	TGGTTGGTCACTTGGTCCAC	60.108	257
comp20909	TGTCTGCCATTTGCCTCTGT	ACTCTGGAATTGTGAGCATCA	58.5905	254
comp20524	TGAAACTGTTGGTGGTGCGA	ACCACTGCAACCTCAGACAC	60.286	165
comp20524	CCAACGGACCTAACTCCAGG	GATTATTCCCTCCGGCCGAG	59.894	105
comp20524	CTTGCTCGAACCGTCCTTCT	ACGCCAAATTACGCAATAGCC	59.9865	276
comp17877	TTATTCAGCCCGGGTTTGCT	GAGCACACCAACCTGCATTG	60	183
comp11477	TGCAGAGACTTGCATCCAGG	ACGACACCACCGCTAAATCA	59.8585	265
comp11477	TTGGTTGTTCCTGGGAGCTG	TGCAACCTGACGTTTAGGGG	60.215	250
comp7829	GTCTCCACCACCAGTTCTGG	ACATGCGACGATGAAGCAGA	60.037	261
comp12721	TGACAACCTTATCCACGTGGG	AGCAGAAGGATTCGCATGTT	58.9385	263
comp25277	CTCGGAATCGAAGCCTCCTC	ACACTCTCTCCCACTCCGAA	59.928	165
comp12905	ACCTGAGTAGCACCTGCAAG	TAGGGTTCTGGAGGCTTGGA	59.7795	261
comp141814	TCATTCTCATCCTCTGTGTTCATGA	AGCCTCAATAATAAGAACCAAGCA	59.1515	279
comp11681	ATCGGTTTACTGCACCTTGC	GCCAACGAAAACCAGGTCTG	59.262	203
comp11681	ATCGGTTTACTGCACCTTGC	GCCAACGAAAACCAGGTCTG	59.262	203
comp12426	GAACAACAGTGAACCCATGGG	TCAACCAATTTGATGATGAAAATTGCT	59.3625	220
comp21026	GAGCCTCTGTCACTGCCATT	GCACACGCTACTACGCTACA	60.1075	177
comp15498	GCCCAAGTGGTAAAGCAAGC	CCTCGTGAGGTTTTGGCAGA	60.144	177
comp13646	AGAACTTCATTCTTGGCAGCA	TGGTTGAATGTGTTCCATACCA	58.013	255
comp137350	CGTAGGTGGTGAGAGGAGGA	CTTTCCCTCCCCAACCTCAC	59.998	216
comp22761	GCGAGTGTTCTGTTGTGCTG	TCCAGGGAGAAACGATCCCT	59.9995	254
comp22761	TGCAAGCCTTCATGTCATGA	GCCTGATGTAGCTCCATGGA	58.518	273
comp22761	TGCCGCCCTTTTTGTTTGAG	CACTGCACAAATCAAGACGGA	59.5115	206
comp9512	TTCTGCTCGGAATGTGGGAC	GAGCGGGTGAACAGTTCTGT	60.143	224
comp25719	GTGGACACAATCATGCCACG	TTGCAGCCATTTTGTGACCG	59.8995	129
comp25589	TATCTCCTCTGCAAGGGCCT	AATTGCAGCTCAGTCTCCCC	60.033	280
comp25113	GGGCCCTTCACTGAACAAGA	TGTGCACACTCCAAACACCT	59.9625	239
comp25113	GTGGAATGGGTGGTGTTGGA	GTTGTTGCTGCTGTTGCTGT	60.179	216
comp25113	GCAGCAGCAGCAATTGTCTT	GCAAAAGTCTCTGCTGCTGC	60.213	239
comp14798	CGCAAATGGAAACCCACCAG	TTATGCCACGAGCTTCGAGC	60.422	200
comp255068	CACTTCACATGTGCCGTTTCA	ATCGAACATGGCAGAGGGAC	59.744	241
comp44730	TCTTCCAACCCACAAAGCCG	AGGAAGACGACCCTATGGCA	60.5735	276
comp12000	GCAGCACAAGTTTCTGGCAT	TGGAAGTGGTAGCGCTCATG	59.896	146
comp32209	CACTCTGTGCCATACCCTCA	TTGTCGTGGGAGAAGGCAAA	59.4565	202
comp35841	CTGCTCCTGGACCACATGG	ACGGCAGTGTAAATACGATGGA	59.9555	177
comp17466	AAGTGCAACTGCTTCTCGGA	TCCCAAGTCTCCATCGGGAA	60.073	216
comp19527	ATAGCCAGGACGAGGAAGGT	AAGGCCGATTGTAGTGCCAA	59.997	172
comp24213	TCAGCCATGGTTTCTCCTTCC	CTGGCAGATGAAGGTGTGGT	59.979	270
comp9570	ACCCCACGAACTAGTTGCTG	CCATGCACGGTGGGTAAAGA	60.1435	273
comp999	CAGACAAGGGACTGCGACTT	GTGTCAGTCAGAGCTTCCCC	60.0015	104
comp12127	TAGCAAACAAAGCTGCAAGC	TCTGGTACTCCATTCACACAGA	58.1775	121
comp20586	GCACTGCTGCAAGTTGGATC	AGAGATGCTTGGGCTGGAAC	60.072	169
comp83663	TGCCCCAAACTGGAACTTGT	GCTTTTGGATGTGACCCCCA	60.2875	247
comp41048	GCCACTCATCAAGACGAAAGG	ACACGCAGGTACAAGCTTCT	59.4365	210
comp9607	AGCAGACCCCATTCCGTTTT	GCTAGGGTTTTGCTTTTGCCC	60.248	248
comp232419	TTGTGTGCCCATGACCACAT	GTTACTCGAGATCGCTGGCA	60.039	113
comp28891	GGACACGTGTCACTCCACAA	TGGAAGGAGTGAGAGTGGCT	60.179	270
comp28891	TCAAGGAACAGGAACAACCGA	CGCAGCAACCATCACTTCAA	59.46	266
comp22045	TGTGCCACTGCTGGAATCTT	CCATTTGCTTCCACGTCCTG	59.683	230
comp20129	TCCACACTTCCACACGCTTT	GCTTGGTAGCAGATGGTGGT	60.071	251
comp13779	AGCACAAACAGCAGCCACTA	CCTCGCTTCTTCTCGGTGTT	60.1085	230
comp14253	ACAAGGCTGTCGACTTTCCA	TGGCTGAACCAGTCAAAACA	58.698	230
comp18762	AGAACGCCAAGATCGAGCAA	AAACCGGCAAGAGTAAGCGA	60.0015	156
comp19420	TTCCATCCCTCCCCTCTCTT	TGCATCTCTCCTGAGCTCCT	59.6535	187
comp135785	GCTTCTGGTTCGCGAAATGT	ACCACCACCCACCTAGATCT	59.5325	110
comp214856	GTCTCCCTCTCTCACACACG	AGTGAAATGGGTTGCGGTTT	59.0335	280
comp214856	TTTTGTCCGGCTCATAGGCA	CAAAACGTTTCCCACACGGT	59.61	187
comp159456	TGTCTTCCCCGCAGTTGTAC	TCTAAATCAGTTGCCACCCAA	58.7245	100
comp21141	TTGTACGGGTGCATTTGGGA	ATAGCCAAGGCAACCCAACC	60.252	186
comp22565	GAGGGTGGTTTGGTAGGGTG	ATGCTCCCTGAAACCCAGAG	59.6695	243
comp15943	TTGCCCGTGCTTATCCTAGC	CCCGAAAGAGTGCCTCTGTT	60.072	232
comp14953	GGATGTAGTCTCCGCGGAAG	TTTCCAACGCGCAAGTTCAG	59.97	252
comp14953	CTGAACTTGCGCGTTGGAAA	ATGGCATTAAGGAGGGAGCG	59.931	255
comp251666	ACAGGCATTATGATACTTTCTGCA	GAAACTGCACAGCACTTGGT	58.9095	207
comp441388	AGTAGACCGGGATGTTGGAGA	AAGGTACAAAAGCAGGCCCT	59.755	102
comp26111	TGGACGAGGTTGAAGGAAGC	CCAAGAAGGAAGGTGTCGCT	59.965	237
comp137141	TCCTCAGCACCCTGTAGTCA	TGCCATGGCTTAACACCAGT	59.887	206
comp22208	GATTTGGGCTCGGGAAATGC	GCATTCGTTACACGGCACTC	59.901	247
comp21897	CTCAGGGCTTTGATGAGGCA	TGCATTCATTTTACTTCTCAGTGT	58.576	163
comp20395	GGGGCGACGATATTTCCCTC	TCCGAGGTGTACAGCAGAGA	60.1415	263
comp23153	GGTTGCGGTGGTCTCATGTA	GGCCATACGGTGTCTACCTG	59.9665	167
comp7846	AGCTATCACGAGGGGAGGAG	GCTGGGTGTTCTTAACCCGA	60.0715	260
comp69078	TCCGTTGTACATTCCCGTCA	GCAGAAGTCATTTTGGGCCG	59.5705	262
comp15307	TCTCTCTCCCTCTCACTCACA	GTGTCTCTGACGGGAGCATC	59.595	231
comp26823	TAGATCGGCTCCACCCTCAA	GGAAGCGCAGAAGATCTGGT	60.0705	233
comp28597	TTGCATACGATAGCAAGGATGA	TCTACATCTCCCCAATCGTGG	58.313	269
comp23020	TCCAGACTTGGCACATGAGT	TGAGTGAGAGTGGTTGGGAT	58.4555	280
comp22260	GTACCCGCATTGTCGTTTCG	GCATAAGCAGAACCCGCATG	59.938	262
comp22260	GTGGAGCAAAAGCCTTGTGG	AAAAGGCACGCCCATGTTTC	59.967	218
comp71436	AATGTTGGTGGGTTTGCAGC	TCCACCATTTGACGTCTGCA	59.8925	180
comp71436	TGCAGACGTCAAATGGTGGA	TCCTTAGTGGTCAAATGTCTCAGA	59.527	212
comp24991	CAGGTGTGACCCCACCTTTT	ATTTTACCCTCGCCCTCACC	59.9255	240
comp19835	CATGACCCAACAGCGTAGGA	ATCCAATGGCGGTTCTGTGT	59.8565	269
comp26026	TTCCCTTGCCAAACCACGAT	CTCCAAAGCCTATGCCACCA	60.1065	195
comp9912	ACTTTCATCTCAACAAGGTTGGT	GCTCTTGCACATGTTCCACA	58.7545	198
comp9309	GTGCAATGTAAAATGTGCATCATGA	TCACAAACACCCCTGCACTT	59.728	258
comp9309	GAACCCGCTACCACTATCGG	TGAGGGAGAGGCTCAGAGAC	60.001	257
comp9309	CGAACACCTCGTCCTCCAAA	CTGTCTCCGCTTTCTCCGTT	60.0025	152
comp9309	AGGAGCCAACAACAAACCCA	AGCAACGCCATCATCATCCA	60.07	274
comp12282	TCCAAGTTTGTATAAAGTAAAGCAACT	CGCAAGTCTTCAAAGGGTTGA	58.463	131
comp18890	GAGGAAGCCACTGATGCCTT	AGTCCAAATCAGGCCAGCTC	60.035	277
comp12448	CCTCGTACCACCCAAGGAAC	AGCTAGCATATGCTGGATCCT	59.244	229
comp9988	CACGGATTTGCATTTCCATTTTCA	AATCTGAGCCTCCGATGCAG	59.602	205
comp9988	GCTTGCGGCATTGATGTCAA	TCAGCTCCAAAACTGCGATT	59.1065	273
comp5195	GTCTCCTAAAATTAGCTGTGCCA	TCCAGTGGAACTCCGTCCTA	59.1655	251
comp19594	AAGAGGCATGAGATCGAGCG	CGCAATTCGATAGTTCACAAATTCT	59.3585	203
comp27973	AGAAGTGGGGGTGATTTGGT	ACGACATTCAGCCGACCAAA	59.546	275
comp17987	CCTCCTGGAATAGCTGCCAG	CGTTGGAGATGCAGCCATTG	59.896	249
comp14515	TATTCTTCCGCACTCCAGCC	ACGCCAACCCATGAGAAACA	60.0005	200
comp96080	AAGACGGCATCATGCTCACA	TCCGAGGTTTCTCTTTCTCCT	59.0725	212
comp24843	ATGGGGTGGACAACTTTGCT	ACCCAGAAAACACCAAGAAGA	58.5745	233
comp24843	CTGGTTCCTCATCCACACCC	AGGCATTGTGGATGGAGTGG	60.0345	140
comp24843	CCACTCCATCCACAATGCCT	TCCTTGCCATTGTAATCAGCCT	60.0295	268
comp24843	AGGCTGATTACAATGGCAAGGA	GGATCTGCACACACACATGC	59.9275	208
comp24843	CACTTCGGAGCCTCAACACT	TGAATGGGGAAAAGGGACCC	59.777	270
comp23717	CAGGTGGCTGGCAGAGTAAA	GTTGTGTGTCCCCGAGAGAG	60.0005	238
comp19834	GCCCGTGAAGACTCTGTTGA	GGCATGTGTTTTCCTCAGCG	60.038	212
comp8350	GCCTGTTTCTTCCGGCATTC	AACACCCTCTTCGCCAAAGT	59.823	262
comp18113	CCTTGGCAATGCAAAGCTGT	ATCAGAAGCAGAGCACGTGG	60.1785	146
comp18113	CCACGTGCTCTGCTTCTGAT	TCCTTGCACCTACCAACCTTC	60.159	276
comp18113	CCCACTGAAGCCGTTTGAGT	ATGGTGGCTTGGAAGGGATG	60.284	212
comp16099	CTCCCAACCGACCAATCCAT	GCAACGAAAACCCCTAAAGACT	59.4305	279
comp136473	TCTCTCTTGATTTTTCTCTAAGCACT	ATGGATATGCAGCTTCCCGG	59.144	210
comp26311	CGCTGTTAACCAAAGCCAGC	GTCATTGCAGTTGGCCACAG	60.213	114
comp16786	ACCGCATACTCAACGTCGAA	AATCCATTCCAAAGCATGTTGAA	58.6355	165
comp14671	CTTCCCAATGCAACCGACAC	GTAAGCCGACCACCACTTCA	59.8625	271
comp12751	AGCATCACACTACCTTGGCC	GGGAGACTCCACAACCCTCT	60.2905	194
comp30324	CCGTCAACACACACATCTGC	TCTTTGGTTGCTGCCCTTGT	60.0805	267
comp25180	GCAAGCCCAATCACAATGCA	GGTTCAGTGTATGGTGGGCA	59.9995	219
comp3147	CCCATAACTCGGTGGAGCTG	GGATTGAAACCGTGCACGAC	60.1445	184
comp11832	AGAGCACAAACCTGGTCACA	GGGTTGGTAGCTCTGCTCTG	59.781	265
comp24481	CCACATCACAACACAAACTTCCA	TCCCCAATTTCACGCCATGA	59.9155	164
comp24481	AAGCTGTTGATCCTGCTGCT	AATGGTTTGCGTGTCACAGC	59.9655	253
comp29663	TTCCATCAAGTGTCCCCACA	TGTGTGTTCCTGTGATGCCA	59.3365	149
comp12347	GTGAGTGTGCGTGTGTGAAC	TGCACCATAACAACTCACTCAC	59.418	131
comp15930	TCGGTTCTCTCCTTGAATCCA	CCTTGAGGTGCAGCAACTTT	58.7145	280
comp83820	GATTTTGCTACTGCCCTGCA	GAATACGGGTGGCGAAAACG	59.3635	160
comp10449	TGACACGTGACACTCAAGTCA	GAACCCAAACATAGTATTATACCTTCA	58.342	152
comp11017	CCCACACCCTCAGCTTTTCT	CAACGACCTCGACCTACTCG	59.896	165
comp17723	TGGGGCAGAACAATGCTGAT	GGACACCAGGCCCTGTTATT	59.814	265
comp17841	AGCAAAGTATGAGCTGCCCA	AGAGGGATTCGATCATCCGA	58.6885	243
comp10001	TGGAGATCTGTCGGAGCAGA	AGCGATCAGAAAGGGTGGTG	60.035	259
comp10001	CACCACCCTTTCTGATCGCT	TGGTGCCAAATTGTCCCTGT	60.071	257
comp25450	ATCATCACTCCCGCAGCAAA	CGTACTTGTGTACCATGGTTCC	59.5185	236
comp36247	AGTTGACAGTGAGCATGGCA	TAGACTCTCCACCACCCTCC	59.778	162
comp16211	TCCCAAAATGCTATCCACCCC	ACTGAAGCGGGAAGACAACA	59.7975	273
comp17580	CAGTGTTAAGGGTCTAGAAGGCA	GCCTTGGAGGTTTCCTTCGA	59.8515	222
comp10401	ATTTGGGGAATGAGGGCCAG	TGCAGTATCATTAGGATTATGCAGG	59.4285	248
comp25984	AGGGAGATTGAATGGTGCACT	ACATAATGCATATCCAAAGTGAACCA	59.3775	239
comp25554	TTTTGGAACACTGCCTCCCC	CAAGGACTTACTGCAGCGGA	60.253	216
comp67782	AGAAAGCATCCTACTGCAGGT	CATTTGTCAACACGCGGAGG	59.599	278
comp153657	TGAATGGCCAGCAGAACACT	TGTGCATTGGGTTAGTGTCT	58.47	203
comp37565	ATGCCATCGTTCCACCCATT	TGAAGTGCACGCGGTATCTT	60.0355	242
comp22397	TCACTGTCTCTGTTGGCACC	TGGTTTTGGAGGAGTGACGAG	59.9115	187
comp19595	GCAGCTAAAGAAACCCCAGC	CCCCCAGCAGCTAATAGTCC	59.537	204
comp10032	TAGGACCCTTCTCCCTGCAA	AGAGGAGGGACATGTCGTGT	60.067	226
comp10032	ACCAAAACCCACTTGCTTTCC	TGGGGTGTTCCTTTTCCCTG	59.664	161
comp21894	AACGAAGCCAAGGGTGTTGA	AGAAATGGGCAAAGCAGGGA	59.996	271
comp112099	GAAGGACTGTGTTCCCTGCA	TGCCTTTGGTACGAGGAACC	59.9275	263
comp73172	GGCCTCTTCCACTTTCTGCA	TGCTGTTGGGTGCTTTGTTG	60.038	227
comp22751	GGACCCTCTTCTTCACCACC	GTTGGTGTTGCGGTTTTGGT	59.892	275
comp20128	AGGACACGCTTTCAGGTCAG	TTCTGCTCGAGAAGGGAGGA	59.963	261
comp20128	AGTGGTCGGCTTGTGTTTGA	TGCAAAAGCGTTTGATCATCACA	60.175	149
comp26276	GCTCAATGCAAAAAGGAAAAGC	TTGTTTCGTTCTTAGACCCCTT	57.7175	106
comp26276	CCACTCACTGGTTTCATCCCA	AGGCAAGGAACAAGGAGCTG	60.0885	212
comp22373	TGACTGACCCATGTTTTCGTCT	CTGCTCATGCTTCTCACCCA	59.966	209
comp22373	AGGGCATTTAGTCTTGCAGT	TCCGGATAGTTGGTTATGATGCA	58.3615	215
comp16769	ACTGCAACATTGGTTAGTGCA	TGCTGCCATCATCATTCCCA	59.2175	266
comp16769	AGTTGGTGTTCGTGGTGGTT	GCTCCCTTTCCCATAACAAGC	59.642	201
comp29792	TCATGTGTGTGATGGTGCTCA	GCCGGTCCTAAAAGTGTGGA	59.946	242
comp12082	GCATTGCCACGTGGATGATC	ACACACAGGAGAAAGGAATTGGA	59.916	177
comp22160	TGGGAAGAAGCTGAGTCTGA	TTCGGCATCAGCTTCCCATT	59.0095	171
comp38211	ACTCCAATACTGCTGCTGGC	GGCAACCCAAAATCAGCACA	60.001	213
comp14327	GGCCCCAGTGAATACTATCTCC	AGGTAAACCAATAAACCATTTTCCT	58.4155	111
comp15445	TCCGTGTTCTTAGCCAAGATCA	CTTGGCTGCAGCTGAAGTTC	59.5975	175
comp15445	TGCAAAGCCAAAACTAGGACA	CACAGCCACACACACCATTG	59.154	276
comp10498	AGGTGGTAGGCATCTCACCA	TGGGTGGTGCAAAGATCACA	60.034	266
comp156245	TCAGCCACAAGTACATCGATCA	GAGGTTTGGGTTCCCTTCTCA	59.54	200
comp17200	CACTTCAACGCCATCTCCCT	TGTTGGTGGTGGTGATGGAG	59.963	130
comp15717	AGCTGATTCTTTGGCCGTCA	GGAACAAACCATGGCCACAC	59.965	186
comp16491	AACAAAGAGCCACCTACCCG	AGGGAGCGAGAGAAGAGAGG	60.0355	199
comp29460	AAACAGTCAGAGAGGTTTGCA	AAGCCACGACGATGAGGTTT	58.8415	245
comp9410	TGCAGGTTGGCAAATGGAGT	CACCCTTACTTCCCGATGGG	60.145	244
comp66162	CGTGAGGTTGCTGCATCAAA	TCTGTCTAGAAGGTTCATCTGAGT	58.916	159
comp9979	AATTCAGGACCTTCTGCCCT	TCAGTCCCATCATGGATTCCT	58.4215	186
comp9979	TTGGTGACGGAGAATTCGGG	CTCCCGTCAAGTCCCAACTC	60.037	217
comp9503	CGGTGCCGTTTTGGTTAAGG	TCCATTCATGCTTCTGGTTGC	59.6095	260
comp159903	TGTGCCTAAATCTTCCAATGCA	TCATGCACCTGTTATCTGTCACA	59.2815	121
comp14123	ACCCAATAGCGGAGATGTGG	TCTTTCGCTGCTTCGACACT	59.749	105
comp219625	GTTCCACTCAATCCGAAACTGT	CGAACGGGACTACGAAGAGG	59.3815	117
comp212077	CCCACAGAATGAGGAGTGTCA	TGGCATATGTGATGGATCAGGT	59.331	136
comp22466	AACACCACATCTTAGCCGGG	AGGGTCACAGCACCATGTTT	59.9245	267
comp29418	TCTGCTTCTGGAAGTTGCCA	GCACTGCCTGCTTTAATGCA	59.641	254
comp31003	AAGCAAGATGACACGGAGCA	ATGGTTGAAGAAGCGGGAGG	60	185
comp23360	GCCCTTGTATGCTTTCACAGT	TTTGTTGGATTGGCTCAAGC	58.0095	202
comp8178	AACAAAAGCTCGCGGAGTTG	CTCGTCACCAACCTGTACCC	59.865	199
comp22818	TGTTGATGCTTTATTGGGTGGG	AGCCGGATTCTTACACAGCT	59.132	123
comp8082	GCTGACATAGGGTTTGTGCC	ACCAGATGATGACACAGCCA	59.101	247
comp9516	CGAACAAACTGCTGAAAGCCA	GGTGGAGGTGACTGACGAAG	59.9865	176
comp9993	GCGTTGCCTTTCACATACCC	CCAACAACAACGACGCCAAT	59.9	190
comp10192	TGCATGTGAGAGAGTGAGGTG	AAGAGAGTGTGGAAGCGAGC	59.882	233
comp24449	GGTGTGAGGAAAATTGAGGCC	AATCCGTCCGTGCTGAGTTT	59.7095	216
comp24449	AGCCAGTCCATGCCCAAATT	TCCACGCAACTACAACGACG	60.594	229
comp23384	AAAGCGTCCAAAAACCGCAA	CGATGCAGTGTGAGGAACGA	60.1075	236
comp104512	CAACACACGCACACGGTTAG	TGGTCGCTTCAAACCCTACC	60.0035	240
comp13240	CTTCCAGTGGCATTTCCCCT	TGGTCAAGACATGCTAGGCA	59.4885	147
comp19526	ACAGCTGAATCGACGCAGAA	TGATGAGGCAATCCACCAGT	59.522	166
comp23104	GGTTGCGGGTCAGTGAGTTA	AACCACCGTGTTTGCTGAAG	59.614	142
comp23104	CTTCAGCAAACACGGTGGTT	GCTGACCATCCATCTGCAGT	59.6845	209
comp90569	GAAGCCACCAACAAAGCCTG	TCGCCCTGTCATTGCTAAGG	60.0375	238
comp24962	TAGTGCTTGCATCCGCTCAA	TCAACTGAGTGGCTTTCGCT	59.9645	118
comp22577	TCTGTGCTTGGTGGCAGAAA	TGACTTGAACTTATTCTCCCAAGGA	59.8985	189
comp140463	TGACAGCTACTGTGGCACAG	TCATCAGGGATGCACGTCAT	59.5665	251
comp6661	ACCACAGGTAACAACCTTCACA	TCGGGATACTTCAATGTGTGCA	59.894	234
comp23163	AAGTGGGCTTCCAATGGGAG	ACAGGGAGCAAAACCTCTGG	59.9245	272
comp138754	CCGGGGCTTGTGGTATAACC	TCTCGGTAGATCGTGGTACCA	60.1275	131
comp29345	GGACGAGCAGAAGTTACCGT	ACCTGCGTTTCAGTACCAGG	59.861	268
comp22094	GGAATCGTGCACCTCCTTCA	CAAGAGCTGGAGCATCCACA	60.036	148
comp25262	AAGCCTAACCCATCCTTCGC	TCACTGCCACAACCTCTGTC	60	245
comp25262	AGTGGCAGCACTGTTGGAAA	CCACCTTTGCCAAACTGTCG	60.1825	242
comp23227	CACATCCTCGATCTCACCGG	TCCACATCATCGGCTATGCC	59.967	188
comp7919	CAGCCCCCAAAAACGCTTC	CGAGTTGGAAGGCGAAGAGT	60.022	146
comp12732	GAGGATTTGGGAAGGGTGGG	TGGAACACCAATCATCGCCA	59.998	224
comp328466	AAGCTCCTGAGTTAGCTGCA	ACACGAGAACCGCTTCACAT	59.493	228
comp255212	TGCACAATTCACTGCAACTTCA	ACGAGGGGGTCCAAGTATGA	59.766	224
comp24537	TCTCCCTCACTCACCACACT	TCTGCTACATGCTCAGTGGC	59.9595	203
comp24537	AGCATGCCACTGAGCATGTA	ATGGACGAGGAGCTGGTACT	59.8895	202
comp24537	CGCCTGGTTTCTGTGAGACT	TTCTTTTCTGGTGTCGCCGA	59.9305	251
comp24537	GGCAGGATCGTTACGAGAGG	ACAGGAGCTTCCAGATGTGC	60.0025	226
comp24537	TTTGGGGTGGTACCATCTGC	TCGTGCCATTGTCGTTGGTA	59.9635	135
comp20737	TAGGCATGAGTCCAATGGCC	TGTCTTGGTTCTGATGCAGGT	59.698	215
comp26670	CTGAGTCTCCGTTGTGGCAT	CGTAGATCGACGTTCGCTGA	60.0055	146
comp128889	TGAGAAGCTCGTGCATGGAA	GTTTTTGCCGACTCCATGCA	59.6825	114
comp16066	ACGTCACCACTGTCCACATC	CCTCGCTGGTGACGTTAGAA	59.8615	246
comp277871	ACTCGATGGCATGTTTTTCTTGT	ACGTTTCACCCTACTTGGCT	59.3335	268
comp14083	TCAGGTGTCAATTATCAACCATAGGA	TGCTGCGTACATGGCTTCTA	59.6535	268
comp18773	CCAGCTCCACCGTGAAGATT	AACTCAGTACCACGTGACCG	59.8615	214
comp997	ACTGATTGTGATCCAAGTACCTGA	TGCTGGTGTGAGCTTCAATACT	59.7145	220
comp101169	TGAGACCCTACGCTACGGAA	TGGATTCTTACTCTGAGCTTTTCGA	60.041	251
comp28942	TGCAGAGGAAATCAGGATCAGG	GGCTCTGGTCAACCAAAAGC	59.7565	260
comp28942	TCACCACCTGAACTGCTTCC	GCTCCGGTTACCACCAAAGA	59.9275	218
comp32484	GCGGAAGGGAGGAGAAGAAG	TGGGCTTGAAAACCAACCCT	59.9275	239
comp15159	ACGTGTAGAGAGACCACCGA	CCAAGCAGCAGAACCAACAC	59.9665	217
comp15159	ACTGCGACATGTCTTCCGTT	AGCGCCAATAAGTGTCGGAA	60.0015	240
comp212050	GAGGAGGCCATGGAGGAGTA	ATCAATTCCAACCCGCCACT	60.0325	133
comp22486	ACCGGTTGCTCATGATTCAGT	TCGAAGGTCATGGAGCATGC	60.2295	272
comp9981	CTGCTGCGGAAAAGTATGGC	ATCCCGCCACAGTCTTTAGC	60.0045	252
comp29520	GAAGCACAACTCCGGGTACA	CGCTATTTCGGATGCCCTCA	60.108	202
comp321166	AGGGTTAGGGTTAAGGATACAGT	TGCTAACCCAAAACCATAAACTGT	58.5675	131
comp15773	CCTTGCCTCCTTGTTTTCATGG	AAGCACATCTTAAGCAGGCT	58.7625	187
comp22400	CAACGTCCCCAGCATTCTCT	GTCCAGGGTGAGAGGAAACG	60.0365	272
comp84609	GCTACGAAGCCTGCTTGATT	GTTGTGGTGCGAGTTGGTTC	59.2985	239
comp16641	TGAACTGACACTTCGCAGCT	CCTTTGGCGTCTCTTCGTCT	59.9665	137
comp122675	GGACATCAGCACTCCAAAGGA	GGAACTCGAAACAACCCATGC	60.0325	117
comp27813	TCCTTCCCTTCTTCCATTCCTC	CGCCGGCGATTTTCTTCAAT	59.527	184
comp14373	AACTCGATTTCCCCGCCATT	GCCCAAGAACACGTTCACAC	60.0025	180
comp10063	ACGAAACAAAACGGCGACTC	AGCATGCTTGGATGGTTTTGT	59.362	214
comp14508	GCCTCAAAGACAGACCAGCT	AGTCCAACTCAAGTGCTGCA	59.8915	222
comp24993	TGAGAGTTCAGAGGCGGAGA	CCCTCCCAATCTTCCTCAACC	60.013	184
comp25484	GGACTGAAAATTCACGTGTGGG	TGCACAACAACGATATGAACAACA	59.9975	142
comp18743	AGGTCAAAACTGTGCTGTCT	AAATTCGCGTCTGCAACCAC	58.661	243
comp56829	ACAAGCTTTTCCACACACACG	ACACCTGTTGCACACAAATGG	59.8655	114
comp12716	GGATCTGAGTCACCGTCACC	AACTCCTCCACCTCCTCCTC	59.892	166
comp12716	GCTGCCGTAACAGTGTAGGT	AGGAAGGTGAGGAAGTGAGA	58.667	214
comp19939	CCAGTACCCCCATTGGTGTC	TTCTTCAGCTCGCTCCAAGG	60.0355	267
comp135713	AGCTTCCAAGTTGCTGCAGA	AGTGGGCAAACTAGTACTTTTCT	58.9365	268
comp6191	ACAAAAGCAGTTGTTCCCGC	AGCAGTAATCAGCAGCCCAA	59.7845	255
comp279476	GTTTCCATGCTCCCTCACCT	GGTTCCGGAATTAACGACCG	59.334	102
comp79265	ATGGGTTTCAAGAGTGTTCCA	GCAATCCGAAGAGGGGTTCT	58.577	101
comp11063	GGTGACCCTGAACGAGACAG	TGAAAGTGACTGGTCCGGTG	59.966	269
comp26952	TGAACCAATCACCGCCGTTA	ACCAGCTACAGGCCAATCAC	60	270
comp22735	GAGGGGATGTGTGGTGAGTG	TGCGCATAACTCACTCAGGA	59.5705	221
comp15426	TCCTGTTTGCAGCTTCTCGT	AAGAATGGCATGTCTCGCCA	59.964	141
comp19488	ACTTCCAAACCACCAAGGCA	TTTTGCCTGGTCCATGTGGT	60.0695	246
comp24707	GTGCTTATAACTTTCTGGCAATTAATT	CCCGTTCTAGCGAATTGGGA	58.6185	192
comp24220	TGGAAACAGGCCACATGATGA	ACTAGTTTCCAAGCGCCATGT	60.098	118
comp23908	TCGGCGTATCGGGAGTAGAA	TGTTTCGGTTATCCCCTGGC	60.107	233
comp18611	TTGAACTCTGCCATCGACCA	AGAGCAATTTCATAATTAAGACAAGGA	58.4245	274
comp15013	TGCTTCACCGCCCCTTTATT	ACTGAAGGGAGCAACTGAGC	59.9625	110
comp15013	GCCTCCTTCCCAACGGTAAA	TGGTCAGCCCTATGATCAGT	58.891	169
comp18996	TGTTAACAAACCACTCCTAGTGT	TTGCCACCAAAGCCCTACAA	58.872	234
comp18996	GGGCTTTGGTGGCAAAGATG	CCCTCCAACCATTCTTGCCT	59.9985	257
comp55180	ATCTTCTCTGAGCGACGCTG	TCTTCTCCACCACCACCTTC	59.4215	176
comp22111	TGCTTGTTGGCACGACTAGT	AGGAAGCGAAAAAGCCTTCCT	60.0485	217
comp33587	GGGCTTCATCACTGCCTTCT	TCGGAAATGTCGCAGTCCAA	60.0005	225
comp526	CACCCATGACCTTCTGTGGT	ACCTAGGCCTCAGGTGACAT	59.7775	100
comp3962	TTGAAGGGGAGCTTCCTTGC	GAGCCCACATTCTCCAGCAT	60.179	134
comp9543	ATCAACCATGGCTGCCTCAT	GCTGACTGGAAGAAGAGCGT	59.8885	264
comp9042	CTCTTGCAGCACCTAAGGCT	GGTAGCTGCTGGGAAGAAGG	60.0715	233
comp9042	TGTCCTCTTTGTCCCGCAAA	CCACAGTTACACTCACCGCT	59.892	262
comp16861	CGAGGGACGTTGAAAGTGAA	CAGTGAAACCGTCGCCAAAA	58.88	253
comp168056	GCACCAAGCACCAACCATTA	CATCAGTGCGTTAGGTGGGT	59.5355	120
comp10474	ATCTTCCCTTCGCTTCCAGC	CAAAGGCCGGTCAAAACCAG	60.0375	258
comp10474	GCCGGATTATGGACTGGGAG	CCAACTTGGAGGCAGCACTA	59.964	269
comp17482	ATCGGAAACCCATCAGCGTT	CACAAGTGGATAGGCAGAATTCA	59.3855	240
comp214972	GCAAGGATGGCTCTGCATTG	TGCACTCCTTTCACACTTCCT	59.704	152
comp20979	ACGTTGCACAAAACATGGCA	TGGTTCTTACGCCGACTTCA	59.5755	118
comp20867	GCAGGTTAGGTAAGTGGCACA	GCAGACCGGTTCAACCAGTA	60.1185	280
comp29130	TGCACCCAACTCCCCAATAC	AACCTCTCGCCATTTACCCG	60.0345	209
comp114265	GTGTTCCTCCCTCACCTTCC	AAAACCGCAACTCAAGCAGC	59.962	276
comp27541	CCCTCTAGCATAGTGCCTGC	ACGCACAAATCACACCAACC	59.7905	273
comp20653	GCCATTCCCTCTCTCACCAC	CCAATATCCGCATAGCAACCG	59.821	235
comp154834	GCCATCAATGCGGAAACTGG	GGCTGAAAGTGAAAACGCGA	59.936	142
comp8963	CGCTTAACTTCCACCATGCG	TAGACGACGAATGTGCGGAG	59.9025	127
comp105750	TGCATTGGTAGGAATGTTTTGATGT	ACCGCAAAAGTAAAAGTTGGCA	59.7935	240
comp19580	TCAGATCTGCAGCATCTGGC	AGAACATGTCAGTGCAAGTGT	59.128	183
comp27430	GGAGGAAGCAGGCAAGACAT	GAACTCAACTGCGAGACCGA	60.037	273
comp98153	TGCTAGCCCCAGGTTTGTTT	CGCAACCCTCACTCTTGACT	59.8895	160
comp85353	ACGGATCTAGCACGGAACAC	GGCTACGGTGCTGAACATCT	59.9675	172
comp26725	CTACCTTGTGCCTGTGAGCA	CCACCACGAGAACACACCTA	59.644	274
comp86032	TTGCCCAACGGAATTTGCAG	AGCACCAGGGCTTCATGAAA	59.927	208
comp24819	ATCTTCATGCCCGATGTGCC	AGAAGCAAAGAGTTTCAAAATCTGA	59.241	258
comp21962	CCAGTACATGTGTGCACCCT	AGCAAAAATGTTGGGCCGAA	59.6035	238
comp26042	CTGCAGCTTCCCAGTGCTAT	CAGTTGGCGAACGGAAACAG	60.074	219
comp26042	TCAAGGCAACCTCTCGGAAC	ACACCGAGAAGCAACATGAAC	59.5455	269
comp8096	CCCTGCAACTAAAACACGCC	AAAACACGACGTCGCTTTGG	60.0065	226
comp42816	ACATTCACGTAATAACAGTGACAAGT	AAGCTCTTCCTGGGGTTTGG	59.5915	200
comp42816	AACACCCATGAAGGCTCAGG	TGGTGTTGGCTTTCGTCTCA	59.891	229
comp42816	ACAAGGGAGACAACACCACC	TATGGCCAAAACCACCACCT	59.666	107
comp72026	CCTTCCTGCACTTGTCCACT	ACAGTCATCACAGCAACGACA	60.047	205
comp21277	TGTAAAGGGGCCATGTCGTG	ATGATCCCTTGAGCATGCCG	60.4295	163
comp22508	ACGCACTGTATACTGAGCAGT	TCATGACCGCAGACAGTCAA	59.251	249
comp28261	CGCGTGAGGATAGGTAGCTG	TGCTTCATGTCGATCAGTCCA	59.745	277
comp28261	CGCGTGAGGATAGGTAGCTG	TGCTTCATGTCGATCAGTCCA	59.745	277
comp106147	TGGAACTAGGCTACGTGTGC	CCTAATGTTACGCTCAAGCCT	58.924	231
comp5307	TGGTGGGAAGAAAATGAGAGTGA	GCCTGATGCCTACCATTCCA	59.7115	279
comp19055	GCCAGCATCTCAAGTTTCACC	GAAGCTGGAAGAGAGTGCGT	59.9185	259
comp9907	ACGGGTGTGGTCTTTGGTTT	CCGGGCATTCTTCACTTCTCT	60.05	178
comp80261	TGCAAAAGATGTGCCACTCG	CCTCTTTTGAGCTGAAAATCTGCA	59.715	262
comp18061	TTACCGCAGTTGTTTGCAGC	GGATCTAACTTGTATGCCTTGAGC	59.7285	215
comp39352	CTGGAGGGCGTTGAGTTCAA	AATGCATCGTCAGCGGAGAT	60.072	234
comp15572	CGCAATCTGTCTCCACCTGT	AGGAAGCCGAAGAAAGGAGC	60.0365	224
comp15678	ACCGCACCAATCTCTTTCGT	TCCGGCAACCTCTTTTTCGA	59.929	230
comp10062	TGGTTGCTGTTTTCCCCCTT	AGAACAGCAGGCCATTCAGA	59.6685	139
comp10462	CTCACTGCCTTTTTCTCCAACA	GTTCAAACTGGCAGTGCTGG	59.5085	255
comp10462	TAGCGCACACAGAAGACCAA	TGGGTGAAGGGTAGGGAGAG	59.783	166
comp25007	ACAGTACTGGACGAGAGGGT	ACGAGATACCCGGTCTCCAA	59.8145	149
comp15344	TCACAGAGGTTGCTGCTCTG	AGAGCTGTACACCCTACGAGT	59.9805	253
comp23497	AACTCCCTTCAACCTCCAGC	TTTGCTGCAACGGAAACAGG	59.748	147
comp119422	GAAGAACAATTGCGGCTGGG	TGAACCCTTTACGAGAGGAGG	59.466	249
comp119422	CCTCCTCTCGTAAAGGGTTCA	TCCCTGCACTTTTCAGCTGA	59.1745	232
comp42567	AGGATCATGAAACTCAAAAGACGA	TCATGCTGAAATCGTAGGGTGA	58.9745	263
comp22928	GAAAGGAGGTGGTGGTGGAG	GGTCCTGGACGAACTGGTTC	60.142	204
comp26241	GACCAGTGCACTCAACCAGT	TGGAAGAGCTAGAATGTGAGTTT	58.8445	266
comp26241	AGGCACAAGTCACTTTTAGCT	TGGAATGTAGGAGGCTGCAG	58.621	280
comp26241	AGCGTCATATCCAGAGCAGC	CCCACCTTCGCTCTTTCCTT	59.965	151
comp25967	TGGGTGTGTGTCACAAACAGA	GGTTCGCAAGCTGCTTAAGG	59.9135	277
comp22004	AGATTTGGTGGTGTCCATTGT	TCACAATGAACAGGGGACGG	58.8605	149
comp15582	GTGCCATTTATCGCGAACCC	CCCTTCTTATCCCCATCCGC	59.967	130
comp20385	ACTGTCTTTGGGAAGAGATCGT	TCCAGTCAAGGAGCAAACCT	58.9795	205
comp88229	ACAGACACCCTTTTGCTACAT	TGCTCCTCTTTGGATACGGC	58.6565	112
comp30968	ACTGAAGCCATCAAGCAGTGT	TGTGGGGTGGAACCTGAAAC	60.1545	179
comp30968	GCGGCTGAACCACCCTATTA	AATTCCCTTGGCTGGTGGAG	59.8905	145
comp125698	CGTTGAATGACAAGTGTTTTGGC	AGTGGAGCAACAAATGTCTACA	58.836	236
comp27452	TGGGCTTGACAGTGTTTGGT	GGCCACACGGAACAAAAACA	59.93	249
comp7719	GGAGAGATCATGTCCCGATGT	AGCCTAAACCTATTTCACAAACTTGG	59.524	129
comp18354	TGTGGTGGTTAAGCTGTCCA	TACAGCAAGGACGGTGTCAC	59.563	191
comp19558	ACACCCCAAGAGCATGTTGT	CCAACCATGGGATAACTGAATGC	59.8725	177
comp21632	AAGAAAAGGCCCAGGCTCTC	AGGTTTTTCACAAGGAGGGCA	60.012	252
comp36549	TTCCATCAGAAAGCGCCCAT	ATTAGCCACGCCTCACCTTC	60.071	280
comp28623	AGCTACTTGGTTGTGGTGTGT	ATCTGAAGCGGTTGACCCTG	59.912	156
comp18761	CACCGCTTCCTCTTGACCAA	TCTGGCTGGAACTCTTGCTG	60.107	220
comp136422	ATGGTGAAAGACTGGTGGGG	TCCTTCTGAAATCCCGCACG	59.9925	232
comp9660	TTACAAGGCTGCCCAGGATG	TAGCCATGCCACACGCTTTA	60.035	134
comp22599	CGCCAACTCTCTTCTGGGTT	TGGTTTTTCCAATGAAGGACCA	59.1585	252
comp9602	CGACGTTGAGGTTCCTCTCG	TGAAACCAACATGGATATCCTTAAAA	58.899	272
comp3067	ACAAAAGGGGTGAGAAGTGGA	TCCACTTCTCACATCATCATCTT	58.2305	157
comp3067	AAGATGATGATGTGAGAAGTGGA	AAGCTCCCCTAATGGCCATG	58.562	185
comp20955	ACACCAGCAACACAGACCAA	CCTCGCATTTCTTCACTCGC	59.8315	143
comp182537	GCCAAACAACCTCTCATCCG	ACATCTATGTACGTTGCACTTGA	58.6895	238
comp18054	GGCTGATGAGTTCATTGCCA	TGGGGGAAGAGGAAAGGAGT	59.1685	257
comp19209	CACAACGCGCAAGATCCATC	CTCAGCCTCAGTCGGGTTTT	60.1065	191
comp150174	CTCGTTTCCGACCAAGTCCA	TGCCAGCTATCTTGACAGTGA	59.5325	170
comp16114	ACAACACCCACCGTCTCTTC	TCGATTCTCGCAGGATGTCG	59.9325	147
comp16114	GTCCTCATCATCGTCGCCAT	TGCTGCAGACAACGAGGTAG	60.0025	244
comp16114	TGTGTGCTGATTTTCGGTGTC	ACACAAACAACGTTTTTGCTCT	58.745	250
comp10846	GTTGCAGAATTGGTTGGGCC	CCCCAAAAAGAAGCACGCAA	60.1085	276
comp208935	AGGAACTACATAAAGAGAATGTTTGAT	GCACACGTGAATGAAGGCAG	58.572	159
comp9074	TGCCATGATTGTTGGAAGCG	TTTCCCATCACGCTTGTCCA	59.6815	219
comp85259	AGGTTCCCACAGCCAAAACA	CACGGCCGAAGTTACTCCAA	60.1765	234
comp9417	ATACCCTTCCCCTCCTCCAC	TGGAGGTGGAGAGTAGACCG	60.032	205
comp9417	ATACCCTTCCCCTCCTCCAC	TAGTAGTGGGGTGGAGGTGG	59.994	216
comp14013	CGGAAGCAGAGAAAGGGTGT	GCAGAGACTTGCTGCTTTGG	59.8625	227
comp23804	CCAACCTATTTTACCAATTGAGCCA	GGGAACTACAGTTTTACCGAGC	59.407	273
comp23804	GCTCGGTAAAACTGTAGTTCCC	TCGAAAGCAAATTAAGAAAAAGCGT	59.013	225
comp82810	GAAGAGAAGACCACCACGCA	TCGCTCAGCCCTAACTTTGG	60.001	155
comp72028	TGTTCCAAACCGAACCAGGA	ACCTCGAATTAACTCATAATTGTTTCT	58.5015	195
comp23150	TGAGCCCACCAAAGAACACA	TCTTCACCCCTTCAATGATGGA	59.412	196
comp322624	CGCTGACAGAAGCCAATATGC	CCCTGTTCTCACGACGGAAA	59.985	157
comp17616	ACTTTGATGCCCTTGAGCCT	TCTCAGCTTTTTCAACCATTTCCT	59.349	240
comp318094	AACGGAGAAAGACGCAGAAA	AGCCATAACAGACCACCAGTC	58.7435	150
comp11785	GCACACTAGTGGATCTAGACCA	GCTGCCTGTAGACTCTGGTG	59.5415	207
comp111867	AGCACAGGACCGCACTTTTA	CCCTCGGACCTGTGTTTCTC	59.9645	215
comp10191	ACTCCTGAGCAGAAACTGGC	ACACACATGAAGGAAAAGCGA	59.1965	219
comp18973	TCTTCCTCCCCAAACGATGC	CATGGACAGCACCGAAGACT	60.036	225
comp9627	TCTGTTACTGTGCCAACGCA	GGTGCGACTACACTTTCCCT	59.929	193
comp17558	ACACAGCCTCATCACTGCAA	TGTGCAGCTACGAGATACCG	59.755	205
comp9810	GGCTTCAGCTTCTGCAACTT	ACGTTCGGATTGGAAACGGA	59.5045	153
comp127100	CGGTATCCTTTTCCTCCACCA	ACACCATAATCTTACGTTGAAAGCA	59.369	238
comp75890	AGAATTGCACATCCACATTGCT	ATTCAGCACGACAGCAGACA	59.568	241
comp224307	CAGCCTTCTCTCCTTCTGCA	ACAAACACCTTGGAAGCAACAC	59.741	179
comp1222	TCACTGGCACCTGAATTTCA	GGAGTGGGGCTTCAGCATTA	58.5445	248
comp1222	TCACTGGCACCTGAATTTCA	GGAGTGGGGCTTCAGCATTA	58.5445	248
comp1222	TGCACCTACTCTGCAGAGGA	TGTCAGTTCTGGTTGGGGTG	60.0345	243
comp31409	CAGAAAACTTGCGTCCTGCC	TCCCGTAGTAGCAGCTCCTT	60.0365	164
comp112195	TCCCTTCTCTGACTCTCACGA	AGGGGTGAGAGGAGACATGA	59.468	213
comp28235	AATGGCGATGGCAATGCTTC	AAGGTGTGTGAGAGCGATGG	59.9665	150
comp138602	GAATTTGAAGGCTGTCCGGC	TGAAGGATTGGAGGGTGGAA	59.0375	223
comp14719	ATGGGGCACAAGGATGGAAG	TGAGATTTCAGAATATTGGTCATCTCT	59.1605	256
comp25624	CAGCTTGACCGAACTGCAAC	TGGCTGTAGAAACGTGCACT	59.9675	262
comp25624	TCCTTTCACAAGTTGCTGCA	CTGGACTGCACTGACCCAAA	59.209	173
comp25624	GGAAGAGTCCTTGGTGCTCT	TGTTGCTGCCCAAATTCTGT	58.804	264
comp858	TGCACTACAGTTTTGGTGGTCT	TGCTATGGCGGTTATTGGTCA	59.941	224
comp42698	ACCTTATCAGTTCTCGGTCGT	TGGGCTGACACAGAGAGAGT	59.3675	156
comp14174	TGACGAGCACCTTCTCTCAC	ACCATCGTCACAAGCGATGT	59.719	231
comp22116	GGGTCAACTCCTACTGTAGCC	CCGGCAGCACTAACAATGAC	59.5355	212
comp20320	ACCCCTGCAAGAACAGCAAT	GCAAGCGCTGTACAAGTTCC	60.1445	274
comp20320	TGCATTCGTCTCCATGAGCA	TGACAATGTCGATGCAGGCA	60.0355	239
comp18125	TGTCGTTCTCTTAGTTGCAAAATCA	CGGCGTCCTCATCGTGAATA	59.722	140
comp11637	TCTTCGACCAAGCCACACTC	CTGCCGTCCATCTCAGACAG	60.0725	216
comp34572	AGGTTGAGATGTTTTTACATCACTT	GAGCCACCGTGTAGAAGACC	58.6425	207
comp21324	GCCTCGGATTCGTCTTCGAT	GTTGATGGAGTGTCGGGGAG	60.0385	139
comp122079	CCCATCTGAAATCCAAACATGCA	TGCACACACCCTTTCAACCT	59.919	278
comp7741	AGATCCACAGCTGCTTGAACT	GGCGGATATCGTAGTTGGGG	59.844	276
comp19154	CGGCATGTGTAATCCTCCCA	CTGCAACAGCTCTGGGACTT	60.0355	267
comp23202	TTGGAGGCTGGGCTTGAAAA	CGAAATGTCCCCTGAGCTGT	60.071	183
comp23202	TGGTTCAGATTTGCCTGCCA	ACCCCACCACCCATTGACTA	60.328	232
comp18690	CTTCCCACCACCATCCCTTC	GGAAGCAGCAAAACAAGCGA	60.0015	243
comp23165	TGCTCGATTTACTGCTAGGGA	TGCTGGTCTTTCTGCAACATG	59.0025	259
comp24597	CCACCACCAATACCTCCACC	TCGATTTGGACGTGGACCAC	60.177	240
comp35126	TCGACGTGCATGAACAGGAA	AGGCACTGAATCCTACAGAGA	58.93	257
comp23767	CACTATTCTTAGGCCAGGAAAAGC	AGGAGGAAGGAGAGTTGGGG	59.958	193
comp18566	AAAGCAGCCAACCTAGCACA	AAGACCCGGCAGCTTTATCC	60.143	162
comp17070	TGGCTCATTGTAAGCGTGTT	TGTATCACCCTCAACGTGGC	59.073	220
comp27621	TGATCGCCAATCTGAGGGTG	ATCAGCCTCCTCGTCCTCTT	59.927	154
comp27621	CAGTACCGGATTGGAAGGGG	ACCTCCAAATTTTGATCATGCACA	59.768	173
comp22568	AGCAGGTTTCTTCTCACCGG	AGGAATTAGGGTTTGGGCGG	59.9995	104
comp22568	CGTGTCCACATCCTGGTCAG	TGGCCATTCACATTCTTTCTCA	59.3125	227
comp21384	GGTGTTTCTGTGCAGCATGG	TCAATCCACTACTCGCACGT	59.5765	257
comp11787	TTTCGGGTGGTAAGTTTCCAA	CCTCGTGTTCTTCCTTAGACACA	58.8505	229
comp20644	ATTGTAGGCCACCAGGGTTC	CGGAGATCAAGACGAGACCG	59.82	146
comp20644	GGTGTGGGACAGATTCAGCA	GCATTGCATCAAGTTCAAACCC	59.6125	216
comp20408	ACCATTACCAGAGCATGCACA	ACAAGCCATTCTTCCGCAGA	59.979	213
comp20408	TCTGCGGAAGAATGGCTTGT	CTGGATTTGGAGGAGCCGTC	60.213	192
comp24828	GTATCGCCTGCCTTTGGAGA	AAAGTGGATGCTGCTCCTCC	59.9285	254
comp24828	TCACACTTGTTGCTGGCAGA	ATGAGGTCAAGGCCAAAGGG	60.0335	187
comp24828	AAGCCCCTCGCCCAAAATTA	TTGGGTTGCTCTCGGATCAC	59.998	239
comp24828	TTCAAGGTTCCTCCCTCCCT	CTGGAAATCGCAACCCAAACA	59.732	226
comp197976	CCAATCATAGCGTGCAATTCCA	GGGTTCAAGCACATAAGTGGC	59.7195	254
comp18247	ACCATGAACGGGAAAACAAACA	TGGGGATCTGTTTTGCTGGA	59.231	278
comp16149	GGCAATATCCCCGAGCTACC	ACGCCGTTACCAAATTCAAGA	59.27	279
comp8404	ACTCAGAGCATAGAATCAGATAGAGA	TCACGCTTTGGTGGTGAGAG	59.3945	100
comp14506	CCCTTGAGTTTCCAAACAGAGC	ACGGTTGAAGTTGAGACAGATCT	59.6915	279
comp23837	ATCAGTGCCCGTGGTCAAAT	GTCACAAGGTGGTCCTCAGG	59.9635	199
comp23837	GCCCTTGCTCTTCGTCTTCT	GGATGAAGGGTCGTTGGTGT	60.0005	103
comp23837	CTCACGCGCTCCAAATTCAG	AATTCTCACGGTCTTCGCCC	60.1475	248
comp23837	GAGACGCAGACAAAGGACGA	TGATACGGTGGTTGTGGGTG	60.0015	279
comp334808	TGTCTCTAAAAGCAGGGTGGA	TTGAACACGTCAACCCCCAA	59.3495	228
comp25333	TTTCCTGAAACGGCTCTGCT	CTGCCATTTGCCGACTCAAC	60.0005	197
comp19343	ATCGAGGAGGGACTGGGAAA	AGCTCTTCCGATGGTGGTTG	59.9965	276
comp19343	TGTGGTTGATATGGTGGGGG	GATCAGCCACCCACGTACAT	59.5965	234
comp19343	TGGGTTATGTTTTGGCCCGA	ATGATCAGGACCACGCCATC	59.89	141
comp20902	TGCTGTGGCCTCTGTTTTCA	GGCCAAGCTTCACTTTGGTG	60.037	273
comp20902	TGGCCTCATCATCTCCCTCA	AAACCCCTTTTGCTCCACCA	60.0315	206
comp16256	CGAGGTCGAAGGAGATTCCG	CAACCCTACGCAAAAGCCAC	60.005	206
comp24235	TGCAGAACTTGACAACACCCT	TGCTGCCAACTCCAATTCCA	60.122	250
comp14392	TAATCACACCGCCGGAATCC	CCACCGGTTCCGTTTAAGGA	60.072	229
comp21822	AGTCTTGAGTGCCTTGACGG	TCTCAGTTGCAGACACAGGC	60.108	210
comp21822	ACCCTGCTAACGCCAGTAAC	TGAAGGACGAAGCTGACGAC	60.038	172
comp14115	AAATCACTCGGCCACAGTCC	ATCGCTTTTCCCCTCGATCC	60.1075	188
comp15469	TGGGAAAACAAAACACGATCTCA	ACCGGGATGAATCTTCTCTGTC	59.3095	222
comp15469	TGGACCTTTTTCCCCATTCATCT	AGTGCAGGCAGGAGCAAATA	59.797	229
comp15469	TATTTGCTCCTGCCTGCACT	GGTGCCGTGTTCTAGACCTT	59.675	272
comp10860	CGTGGAAGTGGAGCAGCATA	TGGCGGATTTGGATTCCACA	60.0345	244
comp20812	CCCTTTGATCAAAGCCTTGCC	GCTGCTCTGCTTTTTCCTCAC	60.068	214
comp98029	GGTTTGGATCTACGCCTGGT	ACCCATAGTAGAACCACCATCAC	59.6465	201
comp30404	CACGCCATCAAAGTCCTACCT	TGAACTATGTGCAACGGGGT	59.8335	150
comp30404	GCCATCCATAGACCTGCTCC	GAAGACAGCGCAAGAAGCAG	59.899	165
comp36730	AGGAACTGAGTTGGTTGCAGT	CCCTTGTGTCGTTCCATGGA	59.8755	201
comp19530	GCCATTTCCTCACAAGCAGC	GTGTTACCCGTAGAGTGGCC	60.1085	205
comp142770	AGTGGCCACCAAAGAACACA	AGAAAATCACCCCAGCCACA	59.776	174
comp23307	CAGTTGAGGGGGTGCAGAAT	TCAATTCATGGTGGCCGGAA	59.961	239
comp14787	TTCCCTTTCTCTTCGCACCT	AATAAACCTGGTGGCAGCGA	59.4525	210
comp9472	TTTGGAGAATGCCGGAGCTT	CTTGTTTGCACTCAGGCCAC	59.9655	278
comp113237	TCACTCTTGCCAATTTGCAGC	AGGTGTTTACTTTGGTCTTTTGGT	59.4895	280
comp23106	TCGAAAATTTTCTACAATCTCACCT	ATCCTCCTCATCCCGGTCAA	58.526	271
comp213307	CTAAGACACTCCTCACGGCC	CAAAGGCCTTGGTACATGACA	59.156	118
comp22466	TTGGCGTGGATAGAAGCGTT	AACGTTCACCCCACCAAAGT	60.0355	227
comp22466	TGATCTGTGAGGGGGTGAAGA	AGTCCGAAGATCACGCCAAA	59.9415	267
comp22466	TCTTTGGCGTGATCTTCGGA	TTCAGAGAACCAGCAGCACA	59.4625	100
comp96448	GGCAAATTAGGGTTTTCACCGT	CCTCTGCATCCACACACGAA	60.0115	174
comp25117	TGCAGCGGGTAGAATCCAAA	ACAGTAACTGTAAAAGTCGGGTGA	59.7865	251
comp217322	ACCTTGAAATCTCCTGTGCAG	TCAATTCGATACTCAAAGTCACTGA	58.262	175
comp19157	AAGGAGGGATTCTCGCCTCT	TGGTACCCGAACTTCTTGGC	59.998	244
comp24138	ACGGGAAAAGGTCGTCTTCC	GTTCCTTCTTCCCGCAACCT	60.1085	210
comp7934	GGTCACAACAGTGGCAAAGC	GAGCCTCTCCCTCTGGACAA	60.4325	255
comp7934	GGTTGTGGATTTGTGGTGGC	CTCACACTCCCCCAACCTTC	59.965	228
comp8761	ACCTCTTCCTATCCAGGCGA	TGCTGTAACATTTGTGGCGT	59.212	165
comp25413	AGTGCAAAGGCTTAGGAGGA	GCCAGTGGCTGAGGGTATC	59.2455	273
comp25413	TGAAGACTACGTTAACTGCTAGCA	GGCTATGGATAAATACTGCTCCCT	59.7785	166
comp25413	AGCACCTGCATCACTCTAGA	TGGGGAATGGGTTTTGAGCT	58.8275	261
comp28477	CCCATATTTCCCTCACCCCC	AGAAGGTACAAGAACGGCGG	59.7775	244
comp28477	CCGCCGTTCTTGTACCTTCT	TCAGATGGTTCGGCTCTTCG	59.9325	260
comp28711	CCACATGACACCCAGCTTCT	TTCAACCAATCAGCAGCTGC	59.6815	243
comp9434	ATATGGGAAGGGTTTGCGCA	TGTGGCACTCACCGATTTGA	59.963	240
comp117894	AAGGGGCCAACAGTGTATCC	TGTTCAACCTTTGCACTTCCA	59.1085	195
comp26027	GTTGTCGCCATGCTTCGTAC	CTGGTCCTCATGCACTCGTT	59.971	279
comp12076	TGACGAAAAGTTACAGTTCTAACCA	TTGCTAATGGCGGGTATGCT	59.2385	143
comp26836	AGACTGTGCACTCTGCTCAC	CCCCGTACCCTCTTCTCACA	60.2905	183
comp23041	TCCTGATGGTCCCTATTTTCGT	TTCGGTGGTGGTAAGGTTCG	59.427	238
comp23041	CGAACCTTACCACCACCGAA	TCACCTGTCAGCCTCAATGG	59.82	193
comp23041	TCACACGGCCTTATGGAAAC	TAGGTTGGGGGCTATAGCGT	59.1445	269
comp21748	TCCGGTCATTGGATTTTGCA	AGGAAGGGGCAGAGGAAGAT	59.019	119
comp45749	AGTTCGTCCAACGGAGTGAC	CGTTATAAGTCTATGGGGAACGC	59.491	212
comp21129	CTGCCTTCCTTCTGAGGCTC	TGGGTCATCAGATAGGAGCGA	60.1205	209
comp14837	TGCTCTGTAAGGCTGGCTTC	GGGGTCAAGGGGTTCAGATG	60.035	204
comp17730	GCTTAGACATTGCCCTCGGT	GCCCAAAGTTACACACTCAAGG	59.9075	215
comp15695	CCCCTGTCACCAACTTGTCA	ACTTTGTACAGCCTGGCCTC	59.89	271
comp15695	GCCAGGCTGTACAAAGTCCT	AATATCATGGGGTGGTGCGG	60.071	226
comp22453	ATGCCCACAATTGCAGCAAG	TGGGGTGATGGTGATGATGG	59.7425	278
comp22453	TGCCCCTTCTTGATGTTGCT	AAGTGGCACGGGATTTCGAA	60.069	256
comp9603	AGAGGAGAGGGGGAGACAAC	ACGACCTTCTCGATTGGTCG	59.8935	223
comp9603	TCAGTTACAGTGCCGAGTGC	AAGGGTAAACAGCATGGGGC	60.4675	201
comp28713	TTCAGCAAGTGCAACCCTCA	TGGAAGATTGTGGAACTGTGT	58.7655	278
comp16985	GCACAGAGTGGGTAGAACCA	ACGAGGTGCAGAAGCTGAAT	59.496	252
comp16470	TAAGGGTGAGGAGAGGCTGG	TGTCGAAAAGCAATATCGATTGGA	59.7265	107
comp14403	AATGAACAGTGCCAACCCCA	AGAAGCAAGTACCAAAACACAAA	58.7265	244
comp124554	TCCCCTCTCTACCCAAAGGAG	GCAACTTGCGCTTTAGGGAT	59.5905	242
comp23970	TCTCTCTTTCTCTCTCTGCTCCA	CTTCACACCCCCATCACACA	59.94	218
comp21746	ACTCGCTCACAGATTACCCC	ACATGCTTCAGAACGCCAAG	59.149	229
comp26944	CTAAAACCCTCGCCTCTGCA	GTGAGGCTTCGTTCTGGTGA	60.001	256
comp46086	TGGCTTGGAGATGTACAGCG	GTTGGCACCCTTCGTTTTCC	60.038	244
comp20119	TGGGGGATGAGGATGGTGAT	CACTCCAACACCAAGGACCA	59.923	192
comp20119	TGGTCCTTGGTGTTGGAGTG	TCCAAGCAAAATCCAACTCTCC	59.33	181
comp23287	GAAACGGATTGAAGCCAGCG	TCTCCAATGTCGTCTTCCGC	60.144	238
comp21816	TGTTCCTTGCATACACCTTTTGT	TGGTACACCGTCCATTCTTCA	59.0355	217
comp23248	CACCACCTCCACAACCTCTC	ACCTTGAACATGGATGTCTGAGA	59.6905	249
comp13606	TAGGTTCCGGGGGAGAAGAG	TCATCGTTACTTTCCCCATTTTTCT	59.512	250
comp11414	TCTGCTTCCGCCTCAATCTT	GAGGGAAAACAAGGCGCAAG	59.712	249
comp11414	CTTGCGCCTTGTTTTCCCTC	GTGACTGTGGAGGGTGACAG	60.0025	153
comp11414	TAGAGGATGCTGCTGGGTCT	TGCTTCCAGGTTCCAAAGCA	60.069	216
comp42902	CCACCCCCTTCCAAACTCTT	AGAATCTGTGTCGTTGGCGT	59.7415	210
comp42902	ACGCCAACGACACAGATTCT	TCCTTGTAGGAAACCACCGC	59.965	136
comp24356	TCAGAACGTGAGCACTGGTC	GTGGCCGAAAGACTTTGCAG	60.004	267
comp24356	TGGCATGAAGTTCCTTGGCT	GAGTTTGCCTCCAACCTGGA	59.8885	245
comp24356	GTTTCTTCCTTGCACAGTTCCT	TGAACACTGTGATTCCTCCGT	59.178	267
comp24356	GTGCAACAGGACCTCCTTCT	AACCAAAGGGAGGAGCTTCC	59.598	270
comp24356	ACACAGAGTTCCATCGCGTT	CACATGCAGTGCTAGTGATTTACT	59.6665	183
comp14842	CAACTCACCACATCACCCTCA	TGCTCCAACCATCTGTCTCA	59.2885	224
comp15658	AAATCGGTGGTGCCCTCTTG	TCGGATTTGTGGGTGTCCAG	60.2865	256
comp15658	CTGGACACCCACAAATCCGA	AACTGTGGTGGCTGTGATGT	59.8905	193
comp15658	CAGCCACCACAGTTGTGTTG	TGAAGTTAAAACAGCCCTACAGGT	60.02	134
comp19510	GCGGTGGTGAATGCTGATTC	CGAACTTTTGCAGCAGCCTT	59.935	185
comp82490	TCTCTAGGGTTAGTCCTCTGGT	TCCTTGTTCCATTTGGTCGGA	59.189	149
comp15377	TCTCATGGGCCAATCCAACC	TGTTTGCTGGGTTCCGAACT	60.07	257
comp22155	TGGAAGTACCCAGGACGTAGA	CCCGAAGCTCTGGGAATTCC	60.055	221
comp22847	GAGAACCAGACCGGCTTGAA	GCCAAAGCCATAAAAAGGAAAAACA	59.8335	279
comp5272	TCCCTATTCAGGTGCTTGTGT	TCAAAGAAGGGAAACAGGCACT	59.5535	271
comp24383	CACAACCGAACCAACCCAAC	ATTACGACCTTGCCCTCGTG	60.003	112
comp27105	CTAATTCTCCCGCTCCGTCC	TGACTCCGATTTGGGTTCCC	59.8205	280
comp24716	TCTCTCTCTCACACTCTCACA	ATGGCTGCCCACACATTACA	58.591	187
comp32135	TGTCAGAACTGGTTGCGAGT	ACCCTTTTCATTTTGCAAGCCA	59.682	269
comp19099	GAATCATTGCAATCGCCGGA	TCTAGCAGCGCTTCACACAA	59.652	275
comp19099	AGTCCAATAGCATGCTCCAGT	ATCCTATGCTGCAACGAGGT	59.162	211
comp19099	AGGGTCTTGGACTCTGGATT	GTGCCACTGACATGGTGAGA	58.807	261
comp22940	CCTCCCTCTCCCTCTTCCTC	TGGGATTCCGGGCAAATCTT	59.8855	160
comp18605	TCTTTCTCTCTGTGTCTGTCTCT	CGCAGGACAAGTATTGCCTT	58.4115	277
comp31619	AAAGCTGCCTCTTCCCCATC	GCAATGACCCATCCCAGTCA	60.034	200
comp179326	TGAGGTGAATGTACGTGTGTGT	CGCAGACTATTGATGCACACA	59.448	113
comp36015	ACTTGCAGTTCCAAACCAGT	ACTGGTGTGCCTTGTGTCAA	58.9455	190
comp10666	TCCCAGCTTCAAAAGGAGCA	ATGGTTGCTCGTCTCTGCAA	59.7435	275
comp10666	TTGCAGAGACGAGCAACCAT	TCATATTGGCCACCGAGCTC	59.929	140
comp21571	CCACGAGGTTCTCTGCACAA	CTGACACAAAGGTCAGCAGC	59.83	173
comp21571	GCACTAGGCTGCTGACCTTT	TCCGTCTTCTCTCCTCTGCA	60.142	276
comp22661	ATACCTCTAACTGCTGCGGC	TGCATAGGTTTGGAGGCCTT	59.5955	271
comp15215	GCTTTTGCATCTGTCCTCTGAC	TGGGCATTATTCTCACCCCG	59.828	209
comp8591	TTGCTGTGTCTCCGTACTCG	CCTCTGGCATTCGTTTCAGT	58.973	143
comp31439	CTGTCTTGTCACTCCCCACC	ACCAATGAAATTGCACGTATTCCT	59.7515	110
comp23304	CTCGCGCAGTGTAGTGTTTG	AGACAAAACGCGTTTCTTTGG	59.0225	243
comp328718	ACCAGGTTTTAACAGCAAGAGT	TGAGGAGTTTGGTGATGGGA	58.1805	270
comp27104	TGTCATTTTTCTGCAGCTGCC	ACTCTGTTGCGACTCAAGCA	59.9475	254
comp122311	TGTGAGCATGTACAACGCCA	AGTGTTCCCTTACAGGCTGTG	60.089	164
comp25827	ACTCAGGGCAGTTTCTTCCTG	GTTGAGACGTGCATTGTGCT	59.6695	266
comp25827	GCTTGACGTGATGGGGGTAA	CAGATGGGGTTGCAGAGGTT	59.9985	280
comp23873	AGCTGATTTTTGTTTGTGGGATGA	GGGCAGTGAGGCAGAGAAAT	59.845	206
comp19882	CAGCAGCAGGTTTCTCTCCT	AGGCCTGTGCTGATCAACTC	59.856	234
comp2626	ATCCGAACTGCGACGGAATT	TTTGGCAGGGATGGCTACAA	59.85	274
comp190583	ACAGGCATGCATTGGTAGTCA	CTCCTGTCAGAATTGGAACTTATC	58.539	200
comp22098	ACCATTCACGCCAGACAACT	CCTGGGTTGTCTCTGGTTCC	59.927	274
comp22098	GGAGTGCGACTGTCTTTGGA	AGGGGAGAAAAATCGAGCGG	60.037	260
comp18248	ACCACGGATTCTGTTCTCCA	CCATGGTTGTTGTTGCGTGT	59.275	177
comp34190	ACAAGAGAAGGCAAAACCCC	CGAAACGACCTTGGATCCCA	59.166	177
comp22247	AGCAAACCCCAAAAGAGGCA	ATTGATGGCCAAGCTCGTCA	60.2165	123
comp26142	GGCAAGGTAGTGCTCACCAT	AAAGAATGAAGTCCCCGCCC	60.179	251
comp11367	CGAGTAGAACACGCGTCGTT	GGTGCTTTGGCGTAAAGGTG	60.382	206
comp23463	TGGATATCTTCCCGAGCCCT	TCTGGTGAATGGCATGTGGG	60.0665	206
comp22537	GGAGAGGAGTCTGGCCCTAA	TTAACACCAGGCCACGACTC	59.999	143
comp10961	TCCCGTGCTTGTACTTCACC	ACGCCATAGGAGAAGGACCT	59.999	237
comp25490	ACCTTGTGCGGAAGAGTCTG	ACAGAGTCCCCTTGCAAAACT	59.8755	213
comp28007	GGACCAACCACTCTGTAGCC	TTTTGCACAATGGCCTCAGC	60.001	201
comp22206	ACCTCTAGTAGTTACTAATTTCAGCA	CCTTAGCCCTTCCACCATCC	58.6125	100
comp22206	GGATGGTGGAAGGGCTAAGG	TGACAGGCTCTTGGAGGAGA	59.8505	267
comp22206	ACCCTCCACAAAAAGCACCA	CGCTGCTTGTTGAAAGAACGA	60.0185	153
comp13552	TAGCTGGACCCTCCTCACTC	CCAACCCCTTCACAGTCACA	59.925	247
comp25273	CTGGCCATCACCGATTACGA	CCTCCCAAGCATCTCCGTTT	59.9655	210
comp50504	GCTACGAATCCTGGTGGGTT	ATGGGCTAGAGACGTAAGCA	58.9855	100
comp39960	TGTTACGTAACCTTAGACAGCCA	TCAAAGATCAGGGTAGTTGTGGT	59.3875	140
comp156565	TCGGAAGGTGGATGCTTGAA	TCACCAAGCCAATTCCACTC	58.7	145
comp24142	CGAAATACGTGCTCGCTTTCT	GTGGGGACAAATTCTGGGGT	59.616	258
comp24142	AGCAGGTACTCCCTCAATTCA	TTAAATTGCGGTGCGATGGC	59.314	279
comp24718	AGACCCTTTAAGCCTCAAACCT	TGGCCAATTGGGTGTCATGT	59.731	278
comp24718	CATCACTGTAAAAGCCGCGG	GGGTGTAGAAGGGTTGGAGC	59.969	225
comp24718	ACTACATGGGAGAGGGAGGT	AGATGCTTCGTCACTGCCTC	59.544	255
comp24718	GGAATTCTTGCTTCACGGTGT	GCAAATCAGGGGAAGCTTGC	59.614	255
comp24718	TCGCCGCTTAACCATGTCTT	ACTGGTAGAGTGAAGCACGC	60.0375	102
comp370955	AGAAAAGCACACGTCGGAGT	AAATATAGAACCAGCTACTCAAAGC	58.551	162
comp206	CGCCAAATCATAAACTCAGGGT	TTCCTCCCTCACTCTCCACC	59.6175	143
comp16523	AGCGACGTGGATGTGGAAAT	AACACGGCAGTTTGCTTGTC	59.9675	222
comp26622	AGTAGAGAACGCTCGGAGGT	TCCAGTGTAACTACCGCCAC	59.715	195
comp25431	AGAGTTTTGCATGGATCTATGCA	AACGACAATCCCCGAAGACC	59.2535	268
comp10937	GGCTCCAAATAAACCACGGC	ATAAAACCCGTTGCTCCGGT	59.895	263
comp19103	CGCTGACCTCATGTCCTTCA	GTTTCCGGTCCAGAGAAGGC	60.2135	213
comp19103	ACACCGGCACAGGATTTCTT	TCCCACGATCAGAGGACTGT	59.925	128
comp26959	AAGGACTGCCATAACGGTGG	CTAAGCTGTGCTGTGACCCA	60	200
comp16485	CAGCCCTGAATCCTGCTAGG	GTTCCGCCGCCTAACTTTTT	59.6485	203
comp20331	CACGTGCCTTTTCAATCCCA	TCTGCAGCACCCATTTGAGT	59.4655	247
comp20331	TGGTTCGGATCAGTCGGTTG	GCTTCACCGGACCCCATAAT	59.9275	225
comp75466	TCGTCCTATTGCCTCTGCTC	CCTCAACGTCCCTAAGCTCC	59.5385	190
comp92283	GTCTGCTGTGAGTGATGGGT	ACCTCTCTCGCAAGGACCTA	59.6725	207
comp92283	AGGTCCTTGCGAGAGAGGTA	CTCAACCCCCTTGTCCTCAC	59.8155	112
comp79303	ACGCGTTGGGAAGGTTAAGA	GAAATTCCGATGCCCATGCC	59.7865	152
comp16687	GCCCCTTCTGTCTCCGTTAG	AAACCCAAAGGCGGAATCCA	60.0015	252
comp14924	ACGTTTACCCACCTCCTCCT	GCGGTGGAGGATGATAAGGG	60.072	228
comp21867	TTGGTGGAGAAAGCACCCTC	TGTGACAGAGTGTTCCAGAGT	59.2505	120
comp145423	GCCCTGGAGGAAAATTTGCC	TCCCGGTTCAACATTTTCACC	59.396	231
comp19199	TTGTGGCAAAGCTGTTGGAC	ACTGCAACACTGAACACCCA	59.788	277
comp19199	TGAGGGTTTGACTACGTACCA	CTGAAGCCAGTATTAAGGTTGC	57.8905	230
comp19616	GAGCTTCGGTTCTGCTTTGC	TGGGCTAATGAGTCGCCATC	60.0015	142
comp232367	ACCATGCTCAACCAATGAACT	TGTGCACTCAAATAGTCAAAACC	57.969	276
comp16052	GGGAGGGAGATAGTGACGGT	CGCTTTCTCTGTCTGCCTCA	60.072	249
comp7853	ACGTAGGACGGTTCGGAGAA	ACGTTCACGGGTTTGGCTAT	60.285	228
comp7853	ATAGCCAAACCCGTGAACGT	GAGTGTCTGTGGCTGTGGTT	60.0715	121
comp23268	TTGTATTGCGCTGCATATGC	AACCCGTTCAGATCACTGGC	58.959	267
comp19731	TCCGGCCTACCATTAGTCCA	TATCAAGCCCAAGACCCTGC	59.888	113
comp17189	AGAGGAAGACAACAAGTATGATTCT	CGCTGCAAATACCCCTCCTA	58.6405	263
comp155617	AGCGGGAATTCTTCTGTGTGT	CGCACCATGATTGATAATAGACTAA	58.519	131
comp33926	CCAAGAGAAGAAGGGTAAAGGGT	ACACTGACGGTAGCATCTGC	59.889	268
comp32717	ACTCCTCCCCAATCTCCTCC	TGTGCGGTGAAGAGTGTCTC	59.9995	208
comp30144	ACCAAAACTGGCTCACTGGA	TAGGCGCTGCTCTTGTGAAG	59.9195	276
comp30144	CTTCACAAGAGCAGCGCCTA	GCATCCGATTGTGCTGGTTC	60.1455	172
comp9709	CACACCCCATACACAGCTCA	TGTAACAGAGTTGCTCGGGC	59.9975	270
comp23632	AGCTTGTTTCGTTGCTTTTGGA	TGGAAGACGGTGGAGGAGAA	60.007	130
comp56301	TGATTTGTACATACGGTCCAAGT	TGCACATTAGCAACAGGGGA	58.7205	248
comp16269	GCAGGGGCAAATTCTCCTGA	GGGCTTACCGTTCCTGTTGA	60.144	262
comp13260	ACAACTGTGAAAAGCTTATTCAGGT	TGGTACGCTGCTGTTTGTTT	59.0105	157
comp28081	ACCGCGTGTTTTTGACCTTG	CACGTAGGAGTTGGCACACA	60.075	234
comp9992	ATAACCGACGCCCCTTCTTG	CAGAGGTCCATTTCATTGCTTGT	59.7995	218
comp8890	CATTGTCGCCGGTGATGTTG	ACAACCCCAATTTCAACCCCA	60.2615	158
comp329884	ACTCGTGACCTTATGTTATCATGT	ACCAGTTTTGCTGTTTGGAGT	58.1605	106
comp5031	ATAGTGGTGAAGCGAGGGGA	TCCCTTGAATAGTTAGTGGGGG	59.6025	270
comp1182	GGGACCTGACTAAAGCATTCA	GGGAATCATGTTCATTTCGAATAGGA	58.5815	207
comp18619	TAGCAAATCAGCACCACCCC	CAGAGAGAGAGGAGGCCCTT	60.1775	270
comp21912	CCTTTCTGTGGGCGAGCTAA	AGGCCAACATATGCAGCACT	60.035	137
comp7239	TTGGCGGAAACAGACAATCA	CAAGGCAAGGGGAGGAAGTA	58.517	106
comp7239	TCCTCCCCTTGCCTTGTAAT	CAAGGCAAGGGGAGGAAGTA	58.6635	234
comp9239	TCGTCGTGGATGTAGAGAGAGA	GCAGGCGCTTATCTCTCCAA	60.0055	119
comp9239	CGACGGTGGGAACAGTAACA	GTGACGTCACGGTCTTCCAT	60.0035	276
comp9239	GCTTTACCTGTCCAACTCGGA	ACAGATCCATGACAGAATGGTC	58.925	217
comp104373	GAAAGCAACGAGGGTCCACT	CAGGAAGTGGAAAAGCAAACCA	59.91	194
comp14571	TGACAATCAAAACCAGCACGT	AGTTTAGTGTTTGTGTAAAATTTTCCA	58.024	100
comp45550	ACAATAACATGCTTCTTTCTCACCA	TCCACTTTTACTAAAGCCAATCTTT	58.1985	151
comp24230	ACCACCCACTCTGACTCTCA	TCTCGTCGGAACAGATACGC	59.7175	162
comp70046	AGCCTGGTGAGAACCTCTTA	ACACTACACACTTTCCCAATGTG	58.395	244
comp27994	CTCCAGCAGGGTTTATGGCA	AACACTATGCAGCAGGAGGC	60.214	180
comp16659	CACCAGCACTGCAAAACACA	GTTGTCTGGTGCTTCCCACA	60.146	180
comp21370	ACGCCCATCAACAATAGCCA	GCGGAACCGTTACCGAATTG	59.9695	266
comp21370	TTGACCTGAACAACGCCGTA	ACGCCGTTACCGTTTACTGT	59.932	275
comp35178	AGAACTCAACCCCCTCCAAA	AATCCCATCATCGGCCGATC	59.253	136
comp35178	GGTCTGGGATTTCTCCGGTG	GGTGAACTCTCTCCCTCCCT	60.033	232
comp17790	CAGCCGCAGAAATTCGATGG	GCTTCCAGTTCTTGCATCCC	59.5785	274
comp48681	TCACCCAACCCAAACCAGAC	AGGCATGCCATGGGATTCAA	60.069	156
comp26820	ACATTATCCGGCACCTCCTT	TGGGAACTGGGAATTCAAGGT	59.0005	213
comp23345	TTGCAACCTGCTACGGAAGT	CCACTGCATTGTTCTCTGCAC	59.9805	174
comp26591	ACCAACCAAACCCAAGCCTA	CCGACATCCTCTCCCTCACT	59.9185	249
comp8236	ACAGTGCTCCACAACAAGGA	GCGCTGATAGAGGCAGACTT	59.675	253
comp28201	TGAACGGTGTTGAGTGCTGA	ATGAGAATCGCACGGGATGG	60.0365	103
comp24990	GGCAACCCGATCCTCATAGG	CGGAACCACGTGGAAGAAGA	59.966	276
comp9650	CTCCCCTTGTCGCTCGATAC	CCCTCTCTCTCTTCCCCCAT	59.851	246
comp103542	ACTCCATACGAACACAAGGTC	CGCATTGTCTCCTTCCTGGT	58.8605	242
comp25725	TGCGGTGGATGGTGAAGAAG	AGGGAGGAACAGCATGCAAA	60.1045	280
comp32887	TCACCACCACCACCAAACTC	CCCACCTGAAGGAAAACGGT	60.143	237
comp19948	TGAGGTTGATGGACTGCGAC	TCGAAAAGCTTCAAAAACCAGAGT	59.8195	183
comp17345	TTGCACCAGAACCCACCATT	TCAGTGACAACCCCAGCTTT	59.7775	238
[truncated: 6,535 more rows]
