# Supplementary material for: Transcriptome Sequencing of Mung Bean (Vigna radiate L.) Genes and the Identification of EST-SSR Markers
Source: PLoS One. 2015 Apr 1;10(4):e0120273. doi: 10.1371/journal.pone.0120273 (PMC4382333; doi:10.1371/journal.pone.0120273)
Supplement: S4 Dataset — (XLS) [file pone.0120273.s004.xls]

## Sheet: Sheet1
Table S4. Primer sequences of a total of 200 SSR markers for validation
Primer	SSR type	Forward primer (5'-3')	Reverse primer (5'-3')	Tm	Product size(bp)	Product type
MB10859	(A)13	AGAAGGCCTGCAAGTGGAAA	TCTCTGCAATGCACAAGTCT	60	221	Polymorphism
MB24080	(A)16	TGGCAAACCCCATATTTACCA	AGGAAGCAAGTAGGGGGTTTG	59	259	Polymorphism
MB19587	(AAAG)3	AAGAACTCCGCCGGAAGTAC	TCTTGCAGCGTTCCTGATGT	60	187	Polymorphism
MB19823	(AAATC)4	TGCCCTCTGTTATGGTGGAG	AGTTGCATCGGCCTCATCTC	60	135	Polymorphism
MB22860	(AAG)5	AGCACCCCAGCTTGAAGAAA	TGCTTTGCGGCAAATTTCCA	60	248	Polymorphism
MB10675	(AAGTG)5	GCAGAAGGAAGCTCAAGATCG	GCTTCCCACAACTCCCAGAA	59	250	Polymorphism
MB11384	(AAGTTG)3	AACGACTGCAATGCACAACC	GAGTTGTCTGAGGCTGAGGG	60	165	Polymorphism
MB29365	(AAT)7	TCGGTGTGTCGTTGATTGGA	CAGCAATTGAAACATTTGTTCGA	60	179	Polymorphism
MB9044	(ACT)8	TGCCTCATGAGGGAAATCAACA	ACACACACTTACTGCGAAGT	59	271	Polymorphism
MB9309	(AGCGAG)9	AGGAGCCAACAACAAACCCA	AGCAACGCCATCATCATCCA	60	274	Polymorphism
MB16266	(ATA)6(AGA)6	AGAACCATGCCACGTGACAT	GTCCAACCACGCAAACTCAC	60	214	Polymorphism
MB23088	(ATATC)5	GATCGGCCTCATGCTCCTTT	GTGGTGGTGAGAGTGGGAAG	60	253	Polymorphism
MB16558	(ATG)7	AGATCCCATGCTCGCTTCTG	CAGCTTGCTTTCCCTTGCTG	60	219	Polymorphism
MB14327	(ATGC)5	GGCCCCAGTGAATACTATCTCC	AGGTAAACCAATAAACCATTTTCCT	60	186	Polymorphism
MB21076	(ATT)7	GGCACACTCATGGACCTTCA	ATACCACTCTGAGCAACGGC	60	144	Polymorphism
MB17669	(ATTGTA)3	AACGCCATAGGATTCATTCGA	AGCGTGAACGATCTTATTATTACCA	60	145	Polymorphism
MB14798	(CA)11	CGCAAATGGAAACCCACCAG	TTATGCCACGAGCTTCGAGC	60	197	Polymorphism
MB15159	(CAT)7	ACGTGTAGAGAGACCACCGA	CCAAGCAGCAGAACCAACAC	60	212	Polymorphism
MB15469	(CAT)7	TGGACCTTTTTCCCCATTCATCT	AGTGCAGGCAGGAGCAAATA	60	159	Polymorphism
MB31003	(CCA)6	AAGCAAGATGACACGGAGCA	ATGGTTGAAGAAGCGGGAGG	59	279	Polymorphism
MB33094	(CCAACA)3	ATTGCCACCCCCATTTCCAT	AGCAGTCCACCACTCTCTCT	60	260	Polymorphism
MB21347	(CCATCA)3	GCCATCACCAACTACCCCTC	AGGGGAGGGCGTAGATGTAG	60	278	Polymorphism
MB19157	(CCCTAA)3	AAGGAGGGATTCTCGCCTCT	TGGTACCCGAACTTCTTGGC	60	254	Polymorphism
MB29460	(CTA)7	AAACAGTCAGAGAGGTTTGCA	AAGCCACGACGATGAGGTTT	59	242	Polymorphism
MB25181	(CTG)7	ATGTCTGCATCATGGGAGCC	CCCCAACAACAGCAGCAATC	60	216	Polymorphism
MB55107	(CTGATC)3	ACCCTATGTGCAGTGCAACA	TCTCCTCCCTTGAGAGAGGC	59	207	Polymorphism
MB9543	(CTT)8	ATCAACCATGGCTGCCTCAT	GCTGACTGGAAGAAGAGCGT	60	274	Polymorphism
MB52717	(CTTCTC)3	ACGAAATCAACGAGGCATATGA	ACTTTTGTTGCGGAGGGGAA	58	111	Polymorphism
MB26622	(GA)10	AGTAGAGAACGCTCGGAGGT	TCCAGTGTAACTACCGCCAC	60	175	Polymorphism
MB26637	(GAA)6	AAGCGTGGAAGTGGAGTGAG	ACCGACTTAACGTTATTGAAAAGAGG	60	208	Polymorphism
MB26838	(GAA)8	GGGTGGGGAAAGGGAAGAAG	ACGCATACACACGCAGAGAA	60	147	Polymorphism
MB22833	(GAGGGC)3	AAGACGACTGGACGATTCCG	CCGTCTTCGTGTTTCCTCCA	60	104	Polymorphism
MB19617	(GAGT)3	TGGTCGGTGTGTTAGTGTCG	TGCATGGTGAAACCTTATCGT	60	141	Polymorphism
MB64504	(GATGAA)3	CTCCTGAGGGCACTGAACTG	GCTTCTGCAACGAGTTTCAACT	60	160	Polymorphism
MB27164	(GCCACC)3	CTCAACAAGTTCCTCAGCGC	CCAGAACCGGTGGAAGTCTC	60	152	Polymorphism
MB15686	(GCG)9	CCCAACCTCTCCGCAAAGAT	ACAGCCAATCCACGTACCTC	60	253	Polymorphism
MB56315	(GCT)6	ATCCTTCGTGGTCTCCGAGA	GGGGTTACAGGACCAGAAGC	60	247	Polymorphism
MB22940	(GCT)7	CCTCCCTCTCCCTCTTCCTC	TGGGATTCCGGGCAAATCTT	60	277	Polymorphism
MB14180	(GGAAGA)10	CAGATTCCAACCCGAAGCCA	GCGAAAGAAGCTCGTCCTCT	60	250	Polymorphism
MB2421	(GGAGTG)3	AAGAGAAGGGGTTCGTGCTC	AGGGCGAGAGAATCAAACCG	60	131	Polymorphism
MB27639	(GGCAAT)3	AAGAAGGAAGCTCCAAGGCC	GCAGCCACGTGTTGCATTAT	59	249	Polymorphism
MB16610	(GGTTTT)3	AAGAAAGGTGGAGGAGCGTG	ACCTCAACTTCTTCCATTTTTCAACT	59	280	Polymorphism
MB27721	(GTC)7	GCTTAACTTCAACGGCACCC	TTAGCCCTTCCGTTTCGCTT	60	249	Polymorphism
MB11596	(GTG)7	CTCCTGGGCACATTTCCACT	ACCACCCACATCATTTCCCC	59	245	Polymorphism
MB25166	(GTTA)5	ACAGGCATTATGATACTTTCTGCA	GAAACTGCACAGCACTTGGT	60	227	Polymorphism
MB37870	(GTTGGT)3	TTGTGGTGTCCGTAGTGAGC	TCGCTTCGGAAAGTGCTTCT	60	276	Polymorphism
MB21522	(T)10	ACCAAGAACAGAGCCAGAGC	GTTTTCCACTCCGATGCGTG	59	280	Polymorphism
MB51985	(T)10	GCAAATTGCAGCTCACATCG	TCTCGGAAGATTGGCTGGTT	60	265	Polymorphism
MB13673	(TAC)6	CCTTGCTCTTGTGTGCCTCT	CTCCACAGCATTGACCCCAT	59	156	Polymorphism
MB34120	(TCA)6	ACTGAGTCTCACCAGAGCCA	ATTCTCCGGCACTCAACAGG	59	195	Polymorphism
MB15445	(TCA)7	TCCGTGTTCTTAGCCAAGATCA	CTTGGCTGCAGCTGAAGTTC	58	234	Polymorphism
MB79303	(TCA)7	ACGCGTTGGGAAGGTTAAGA	GAAATTCCGATGCCCATGCC	60	272	Polymorphism
MB24478	(TCATCT)8	TGGCATTCTCCCAATTCCCT	TCCTCCTGATTGGACCTCTCA	60	270	Polymorphism
MB8236	(TCC)7	ACAGTGCTCCACAACAAGGA	GCGCTGATAGAGGCAGACTT	60	159	Polymorphism
MB22067	(TCT)7	CCTGCCACCCATCGACTTTA	GCAGTGGAGAAATGGTGACC	60	226	Polymorphism
MB11659	(TCTT)5	CCCTCACAAACTCGAGACCC	GAAACGAAGGTGGCTGAGGA	60	195	Polymorphism
MB29754	(TGA)7	AGAGGCCATGGTAGAAGGGT	AGCCTTGGAGCTGGTTGATG	60	240	Polymorphism
MB17985	(TGC)7	GCCATTGTAGAAACCCCAGC	ATATTGGGTGCTGCCGGTAC	60	171	Polymorphism
MB25181	(TGT)7	ATTTCCCTGTGCGCCCATAA	TCTGTTATGCAGCAGGCTCC	60	226	Polymorphism
MB19286	(TGT)8	CCGGCATGTTAAGGTGGTCT	GAAGGTCATGACGAGGCCAA	60	185	Polymorphism
MB24843	(TTAT)5	AGGCTGATTACAATGGCAAGGA	GGATCTGCACACACACATGC	60	191	Polymorphism
MB22568	(TTC)7	AGCAGGTTTCTTCTCACCGG	AGGAATTAGGGTTTGGGCGG	59	193	Polymorphism
MB25254	(TTC)7	GTCCGGATTGAAGGGTCACA	TATCCGAGAATCACCCCCGT	60	151	Polymorphism
MB15212	(TTG)6	CATGGGTCATGCACTTTCGT	CGCATCCATTGAAGACCAAGC	60	222	Polymorphism
MB25564	(TTTTTG)3	AACCTTCCAGGAATGCCAGG	TTGCTTGACCTCTGCCTCAG	60	279	Polymorphism
MB10515	(GAA)6	AGTTAACACTCACCCTCGCG	TCAGCTTCGGAGTCGCATTT	59	211	Polymorphism
MB10019	(TTCAAT)3	CCCACAAACACGCATGGTTC	CTTACACGCGCAAACTGGAG	60	280	No polymorphism
MB10303	(GAGCCC)3	GACCCATCATGTACCACCGT	GATCGGTATCGTCACCACCC	60	191	No polymorphism
MB10307	(GACCAC)3	GGTTGGTGTGGACAGAGGAG	ACCACCGTTTGTTCCACTGT	60	280	No polymorphism
MB10333	(CAT)6	CCCTTCGGCTGATCTGTTGT	CTCCTGCAGTGGTGGAAGAG	60	124	No polymorphism
MB10341	(CCGTTC)3	CCATTTGCCCCAGTGTCTCT	TGGATCTTCCGGGTTTGAGC	60	250	No polymorphism
MB10491	(GAA)6	GGGCTTTGGACCAACTGAGA	AAAGCACGCACCTTTATGGC	60	223	No polymorphism
MB10526	(GAAATG)3	GAGGGTTGCCAAGAAAGGGT	TCATCATCACTCCTTGGTTGTGT	60	171	No polymorphism
MB10557	(GGATAT)3	CAGGTTCAGGTCGTTCTCCC	CGAGCCATTTCCAGACCCAT	60	143	No polymorphism
MB10567	(ATTCTC)3	GGCTCATCCCCATACTTCCG	GCAACGTTCAGCTGGGAATG	60	184	No polymorphism
MB11063	(CCAGCA)3	GGTGACCCTGAACGAGACAG	TGAAAGTGACTGGTCCGGTG	60	269	No polymorphism
MB12804	(AAGATG)3	CCGTGAGAATGGAGGAGCTC	TTCCACAGACCAAACCACCC	60	278	No polymorphism
MB13683	(TTTTTA)3	GCTTCTCGTGTTTTCGCCTG	TCCCAGCCACCATGATTGAG	60	226	No polymorphism
MB13890	(AGA)6	CAGTAGAGGGCACGGTAAGC	GCGGAAGAGAGGTGTGTCAA	60	107	No polymorphism
MB14302	(TTTGGA)3	CGACGTGAGAATAGCGACGA	CGTGCGCTGTTCAAACTCAT	60	240	No polymorphism
MB14446	(GGTTGG)3	ATTTCACGAGGAAGGAGGCC	TCTTACCTCCGAGGCCTCAA	60	273	No polymorphism
MB14859	(ACC)6	CATGCTCCTCGTCAATCCCA	GACGAGGGAATGGTAAGCCC	60	171	No polymorphism
MB14953	(GTGACC)3	GGATGTAGTCTCCGCGGAAG	TTTCCAACGCGCAAGTTCAG	60	252	No polymorphism
MB150174	(AAAAAT)3	CTCGTTTCCGACCAAGTCCA	TGCCAGCTATCTTGACAGTGA	60	170	No polymorphism
MB15279	(CAAAGC)3	GTACCTTGGTGTGCCACAGA	GGCTTTGAACGTTGGGTCAC	60	142	No polymorphism
MB153566	(AGAATT)3	GAGAAATGACGTCGAATGTGGT	CCACCCGACCCGTTTATTGT	60	191	No polymorphism
MB15393	(TTGGCT)3	CAAGGTGGCGTTAACCAAGC	TGCGGTAGTTACTCATGCCC	60	147	No polymorphism
MB15724	(TTC)6	CATTCTGCCTCATCCCTGGG	CGAGATGAGAAGGAGGCGAG	60	232	No polymorphism
MB15788	(GGATAT)3ggctattctggacgaggcagggctcgc(GGT)6	GAGGTACCATGGAAGCCGAG	ACAGGCATGTAACCCAGCAA	60	271	No polymorphism
MB15981	(CTC)6	GAACACCTCCTCCATCAGCC	TCCAAAGGGTCACAGCATCC	60	218	No polymorphism
MB16205	(GCAACC)3	CCACCCTGAAAAACGCATCC	TGGAGCAGAACGCAGAACTT	60	260	No polymorphism
MB16445	(CAACAC)3	CTTTGCCTCATCATGCTCGC	GGCAGAGGTAGATTCCGACG	60	216	No polymorphism
MB16607	(GA)9	GAAGAACGCGAACTTGGCAG	CACCAACACTGAACAGTCTCT	59	226	No polymorphism
MB166875	(TA)9	CGCCAGAGAATGCAAAGCAA	AATCTGAGACACATCGGCCT	59	186	No polymorphism
MB167529	(TTCACC)3	CGAACCAGAGAATGACCCGT	CGCTTCCTCCCGTTGAGATT	60	253	No polymorphism
MB17544	(TGCAGT)3	CCACGCTGTTGTTGTGACTG	TTTGGACAGCTTGGGCAAGA	60	254	No polymorphism
MB18241	(TAGCAT)3	CTGGGACACGTCTGGATTCA	AACGCAACTACTGTCTGCGA	60	278	No polymorphism
MB18800	(CTCCTT)3	CAGTAACGGAGAGCGACCTC	GCAACAGCAACAAGATCCGA	59	179	No polymorphism
MB18851	(CCGATT)3	GAGAAGCTCTTGGGGCATGT	CGCGCACTCCTCCTTCTAAA	60	180	No polymorphism
MB19382	(TAA)6	GTCTTTCCAAGGGAATGCGC	GAAGCTGGGGATGACGGTAG	60	228	No polymorphism
MB20643	(ATGTGA)3	GCAACTGACGTGGAAAACCC	GCAATACCCAGCAGCAACAC	60	156	No polymorphism
MB21928	(GATTCA)3	GGAGAGGTTTCAAACGAACAGC	TCTCTGATTCACGTCGTGTCC	60	216	No polymorphism
MB10090	(CTAGAA)3	AGCGCACACACAAACATGAC	TGGGTGCCTTGGTTCAAGTT	60.033	192	No polymorphism
MB10117	(AAGAGA)3	CAGCATCTGGCCTATCTGGG	AGGAACAGTCACTTTTGGTGGA	59.759	197	No polymorphism
MB10225	(ATGGAC)3	CACCGAGTCCTCAAACGTGA	ACAGGATTACCCTCCCACCA	59.88	127	No polymorphism
MB10234	(ACC)6	CGACTTGCTTCCATCCACCT	GGTTGCTCCGATGCATGTTG	60.179	270	No polymorphism
MB10294	(CGG)6	CGAGTTTCGCTGCGAATCAG	CCACCGTTAAATCCCTGGCT	60.034	210	No polymorphism
MB10518	(ATG)6	AGGCAACATGAACCGAACCT	TTGAGTCGAGGATGGGTTGC	60.036	227	No polymorphism
MB10520	(TCT)6	AGCTCATTATCCCCTCCGGT	TCCACGCACATTTCCTACCC	60.036	260	No polymorphism
MB10567	(GGCTGC)3	CTCGAGCTGGGGTTTGACAT	ACCGCAATTTTCACCGCAAG	60.319	277	No polymorphism
MB10642	(TTTCTG)3	CAGACACGCCTGACTGGAAA	TCTTGTTCCTGGCTTCGGTC	59.965	275	No polymorphism
MB10742	(AGGATA)3	CATCAGCCACCACCAGTCAT	TGCTGCTTGATGCCACTGTA	59.963	243	No polymorphism
MB10839	(GCG)6	CGAGAGCTTGTCAACGAGGA	CCTCACCTCTTCCCACAACC	59.963	196	No polymorphism
MB10860	(GGTGAG)3	CGTGGAAGTGGAGCAGCATA	TGGCGGATTTGGATTCCACA	59.961	244	No polymorphism
MB10952	(CGGTGG)3	GGATAGCAGCAGGGTGTTGT	TAAACCTCCATTCCCGCCAC	60.035	188	No polymorphism
MB11367	(TTTTTA)3	CGAGTAGAACACGCGTCGTT	GGTGCTTTGGCGTAAAGGTG	60.04	206	No polymorphism
MB114461	(GGA)6	CGACCTCGGGTGTCTTCATC	TCGCTCTGCAATGTCACTGT	59.966	220	No polymorphism
MB11884	(ACC)6	CCCCAGTAGATGTTACCGCC	ATCCGCCATCGTACACCATC	59.966	218	No polymorphism
MB12991	(AAGGTT)3	AGTGGGTGAGGAGGGAGATC	TGACTCACTTTCCTAAACACACA	57.907	221	No polymorphism
MB13525	(AGAAA)3	GCTACCTCTTCATACAAACTTGCC	CAAACCGCGTCTTTCACAGG	60.041	218	No polymorphism
MB137505	(GT)9	GACTTGTGGTTGAAGTCGTGC	CTGCCAACAAAGTGGAACCA	59	117	No polymorphism
MB14806	(ATGGAT)3	CCACCTTCAGTGCCCTTCAA	TCTCCCATGCAGTGCAAAGT	59.889	273	No polymorphism
MB15569	(TCA)6	GGTGATGCTTGTGGTGATGC	CAGCAGGACAGTGGGTATGG	60.108	232	No polymorphism
MB15863	(TGA)6	AGGCTTTGACTTCGTCCAGT	AAGGTGTGACAGCCGATCAG	60.037	127	No polymorphism
MB16000	(AGGAAG)3	CAGAGAGCGAGGACACCATG	CTCCACCAACCATCAACCGA	59.964	105	No polymorphism
MB161971	(CCA)6	AGTGTTGGTGCCAGTGATCA	GACATAGTCCGAGCCAGTGG	59.897	154	No polymorphism
MB16536	(TGGGCC)3	GCATGCATCGACATGGCATT	CCCATCCAAGACAACCGTGA	59.964	260	No polymorphism
MB17100	(CTTTTT)3	GGTAGGATGGTGGCTCCCTA	AACACCTCTCCACAGCCTTG	59.891	264	No polymorphism
MB17327	(GATGTG)3	CCTCTGCGAGACATGCTCAT	CCTGAGTGGTGGCATTAGCA	60.035	213	No polymorphism
MB10036	(CCATCG)3	CCACAGTCTTCAAATCGCTGC	AGTGCAATCGATGATGGCGA	60	199	No products
MB10071	(GAA)6	CAAATTCTCGTGCGCCACAA	GGGCTCTAAGAACGAAGAAGCT	60	260	No products
MB101052	(TTTTAG)3	AGCTTTTTCAAAATCTTACTTTTGTCT	TTGTTGCTCCTCCGTACTGT	58	167	No products
MB10515	(GAA)6	AGTTAACACTCACCCTCGCG	TCAGCTTCGGAGTCGCATTT	60	150	No products
MB10680	(GAA)6	ATCAAAACGCAGCAGCAGTG	TTGCTGCTTTTGGCCTTCAC	60	111	No products
MB10715	(TTC)6	GGCTGCAAAGTTTCCTGTGG	TCTTGTCAGCCAGAGCATCA	59	209	No products
MB10730	(CAGCAA)3	CGGAGAAGAAGTATCCGGCC	AGAGTCTTGGGAGCAGCAAC	60	195	No products
MB10804	(ATGAAG)3	ATGGGCAGTTGGAATCCTGG	CGTCACTCGTACCAGCAAGT	60.039	269	No products
MB10946	(GCTCAT)3	CCATACCCAGGGCCATGTTT	TCATGAACTGGGCTTGGGAC	59.962	245	No products
MB11127	(AATTGT)3	AGGGAGTGATGTTTGTGGCA	TACGCAAGGAACCAGGGAAC	59.964	259	No products
MB112822	(TATTTT)3	GGTTCAAACCCGTTTACCAATCA	ACGCGAATGCTGCTTTCATC	59.902	218	No products
MB11809	(AAAAAG)3	GCAGCAAATCCGAACCAAGT	TGATTCTCCTCCAACTTTCTGCT	59.671	256	No products
MB122584	(CAAGAT)3	CTCGTGACCCTCCATCTGTG	CCGCATCACAACCACCTGAA	60.889	239	No products
MB13211	(TTTATA)3	CTTGACACCAAGGCACGAGA	TGACACACAAACACCTGCAA	58.461	229	No products
MB13267	(AAC)6	CTCTCATTCCCCTCCCTCCA	ACCCTTTGCCATCACCTCAG	59.961	198	No products
MB13428	(CCGCCT)3	CCAAATCTGCAACACGCTCC	AGCTTTGCTGCTTCAACTGC	59.968	234	No products
MB13670	(TTCATC)3	ATCTGAGAAAGCAGCCACCC	ACGGTGAAGATGTTCTGCAGT	59.929	245	No products
MB13911	(GAT)6	TGTTGGTTGGAGTGTGTGGA	AAGTGCATCTGCTCACTCCT	60	157	No products
MB14013	(GTTGGA)3	CGGAAGCAGAGAAAGGGTGT	GCAGAGACTTGCTGCTTTGG	59.76	227	No products
MB14821	(GTTAGG)3	CCCTCGAAAGCTTCTTTGCG	GTGCTTGTGTCGTGCTGTTC	60.316	173	No products
MB15735	(TTC)6	CTTGTGTCCCAAAGGTCGGT	CCTTCTCCAACTTCCCCGAC	60.036	180	No products
MB15845	(TTC)6	CCAAACCAACTGCCCTGTCA	TTGAAGCTCCGAACACCGAA	59.895	207	No products
MB15936	(GCATTT)3	GCGTCGTTCCTGAAACCCTA	ATTTACTGCAGGGCGAGTGT	59.675	153	No products
MB15962	(AGAAAA)3	GCTTCCTGTTGTTGGCATCG	TGATGCAGCGAATGACCTCA	59.75	233	No products
MB15977	(AG)9	ATATGGCCCTTCCTCTGTGC	AAGGCGTCGCTAGGAGTTTC	60.109	149	No products
MB16020	(GAT)6	CTGAGAAGTCGAGACTGGCC	TGTGGGTGTGTGTGGTTCTC	60.107	245	No products
MB16041	(CAT)6	CTTCGAGGGTTTGGTCGTGT	ATGAGGGCTCTGGTGATTGC	60.107	176	No products
MB16195	(TGGAGG)3	AGTAGATGAAGGAGCACAAATGA	TCAACCAAAGGCACCTCCTG	60.179	152	No products
MB16257	(AG)9(AGAC)3*	CACGGCGAGGTTCTAGGAAG	GCTGGCTTCATCACTCAACC	60	266	No products
MB16292	(TGCTCT)3	CCAGGAACGTCTGTCCATCA	TCTCGAGAAGAAGCTCTGCG	59.55	241	No products
MB16670	(GGT)6	GGAGATTGTTGCTGTTGCGG	CCGGAAACAACCTTCCTCGA	59.966	231	No products
MB167896	(AGAGGA)3	GCAGGGAAAGACGGAGGAAA	CCCTTCCGCTGTAAGCTCTC	60.179	209	No products
MB16796	(T)18	GGTTCTGAGGTTCGAGACACT	ACCTTCCATGATTGTCACTAATTTACA	60	280	No products
MB16826	(CCT)6	CCACTAAACCCACCTCCACC	GTGGGGTTGCTGAGGAGTTT	60.179	220	No products
MB22258	(A)19	GCACATTGCGTTCGTCAACA	GGGTTAGAGGCGAACTGGTC	60.108	195	No products
MB17662	(AGTGGC)3	GACTGCCTGATTCCTTGGCT	CCCAACTTTCCCAACCCCTT	60.105	277	Non-specificity
MB17726	(CAGCCT)3	CAGTGGCATTAATCCAGCGC	ACTTCAAGTGGTTACCGGCT	59.237	163	Non-specificity
MB18054	(CCATAT)3(CATAT)4*	GGCTGATGAGTTCATTGCCA	TGGGGGAAGAGGAAAGGAGT	59.804	257	Non-specificity
MB18150	(AGGAGA)3aagagaaagagggacatggtggttgaagtggttggaatgaaaaa(AATG)3	GGAGAGGTGAGGGTTTTGGG	CTCCACCACCATCACATCACA	59.997	263	Non-specificity
MB18398	(ATG)6	GCTGGACCTTAGCAGCTCAA	CCCCAAACCTCTCAGCTCTC	59.748	230	Non-specificity
MB189098	(ACC)6	GACGGTTCAGCTGGGAAAGA	TGCTGATGACCTGTCACACC	59.965	138	Non-specificity
MB19030	(AAAAAT)3	GAGTGATGATGACGACGACGA	TCTCAAGGCACAGAGGTAACA	58.675	275	Non-specificity
MB19383	(CAAAAC)3	GATGGCCAAAAAGCGGAAGG	AGGAGAAGAAGGTCGTTGCG	60.038	141	Non-specificity
MB19717	(ATTGAA)3	GGGTGGCCTGGTATTGTTCA	TTACCTGAAGAGCTGCAGCC	60.036	204	Non-specificity
MB19896	(GGAGGC)3	GGGGTTGTCGGTCTTGTAGG	CCTTTTCCTCCATCGCCGAT	60	124	Non-specificity
MB20043	(TTG)6	GGGTTGCTGTTCGAGAGGAA	TCCCCAATCCCACTGTTTCG	59.962	138	Non-specificity
MB20156	(TGCAGT)3	ATCCGTAAAGCCACGTGGAG	ATGGAAGCGACAACCGGAAT	60.035	277	Non-specificity
MB20226	(GACATG)3	GGAGAACTTCGTGCTGGTCA	AGTGTCAAGCGGCGTAACAT	60.32	233	Non-specificity
MB20278	(GAA)6	GCACGCATTCCACATGGATC	GTGCTCTGGCTCTAACCTCC	59.823	191	Non-specificity
MB20789	(TAAAAC)3	CTTGCTCTGGCTCTTGCTCT	GTGGGAAAGAAGAGGAGCGT	59.678	134	Non-specificity
MB20812	(ATG)6	CCCTTTGATCAAAGCCTTGCC	GCTGCTCTGCTTTTTCCTCAC	60.069	214	Non-specificity
MB20913	(TTAGGG)3	CTCCACTGTTGTCGCCATCT	ATGGATGTGTTGGTCGGAGG	59.747	224	Non-specificity
MB22146	(GTGTAT)3	ATTAGGAACCCCACCCAGTG	TGGTCTCCATCGTTTTCCAGG	59.997	204	Non-specificity
MB22855	(GGT)6	CCGTCCACCAGCAGTGTAAT	TGCCTCATAAAGGGCCACAA	59.592	200	Non-specificity
MB22884	(CCTTTC)3	GCCGCTTTCTATCCCTCTCC	AGGGATGACAGGGAGAGGAC	60.032	232	Non-specificity
MB23290	(A)19	CGCTGGAATCCTGTCATCCA	ATCAAGGTTCAGGCCCTGTG	59.961	229	Non-specificity
MB23837	(TTC)6	GAGACGCAGACAAAGGACGA	TGATACGGTGGTTGTGGGTG	59.964	279	Non-specificity
MB23902	(AG)9	AGGCATCCCTCTTGTGTTCG	TGACGCCATTTTCGCTCTCT	60.037	272	Non-specificity
MB24802	(TCTCCT)3	CGTTCTCCCCTCAAGCTGTT	GGAGTCTTTGGGAGGAGTGC	60.036	254	Non-specificity
MB24829	(TTTGAT)3	CCCGTGTTGGCTGGAAAAAG	CCAACCACCCTACTCACCAC	59.964	275	Non-specificity
MB24850	(TA)9	GGAAGCTTTTACCCGCTCCT	TAATCCACCAAGTTGGCACA	58	259	Non-specificity
MB24855	(CCA)6	CAGAAAGGCCCCATCACCAT	GCGTCTGCTGCTGCTTATTC	59.973	143	Non-specificity
MB24911	(TCT)6	CACACCAACACGCCAACAAT	GCTAGCTCGCTCAACCTCAT	59.896	197	Non-specificity
MB24960	(AACAGG)3	GCTTGGGCTTGTTTTGGAGG	CTGACCATGTCCAGGAGCTG	60.108	247	Non-specificity
MB25070	(CAACCA)3	GGCGATAATGTAACATTTATGCAGC	GCCCCTGGAGATAAAGGTGC	60.466	237	Non-specificity
MB25114	(AGGAGA)3	CCGATGTGAGGCATGGACAT	TGAAATTCACGGCGGAAGGA	59.964	264	Non-specificity
MB25253	(CCGCCT)3	ATCGGCAAAGATCCCTTGCA	TTTGACGGTGGAGGAGTTCG	59.967	156	Non-specificity
MB25277	(TCT)6	CTCGGAATCGAAGCCTCCTC	ACACTCTCTCCCACTCCGAA	59.887	165	Non-specificity
MB252898	(TCA)6	GGCACCACCATGAAACCTCT	ATCCTTGAAATACTTTGAGTATGTGAT	58	135	Non-specificity
MB26045	(TGGTGC)3	GGTGGAGGGTCTGGATTTGG	GAAATCCACCTCCGACACCA	59.676	169	Non-specificity
MB25472	(TTC)6	GGGAAGAAGGGGTTTTCCGT	AGGAGCAGTAGCCAGAGTCA	59.96	269	Non-specificity
